# Supplementary material for: Modeling Genome-Wide Dynamic Regulatory Network in Mouse Lungs with Influenza Infection Using High-Dimensional Ordinary Differential Equations
Source: PLoS One. 2014 May 6;9(5):e95276. doi: 10.1371/journal.pone.0095276 (PMC4011728; doi:10.1371/journal.pone.0095276)
Supplement: Table S1 — A complete list of the 20 modules and their member genes. (XLSX) [file pone.0095276.s001.xlsx]

## Sheet: TableS1
Table S1. The 20 modules with their member genes.
Module	Member
M1	Rgs16
M1	Tmem229b
M1	Pstpip1
M1	Runx3
M1	Sema4d
M1	Ifng
M1	AK013903
M1	Psmb9
M1	AW112010
M1	Vav1
M1	Lst1
M1	Ccr2
M1	Tmem173
M1	Ddx39
M1	Apobec1
M1	Apoc2
M1	ENSMUST00000077662
M1	Slamf9
M1	Efhd2
M1	Gzmb
M1	Il10ra
M1	Rod1
M1	Ms4a4b
M1	Casp1
M1	Lcp2
M1	Slamf7
M1	Mthfd2
M1	Cstb
M1	Ccr5
M1	Scml4
M1	Ido1
M1	Evi2b
M1	Xcl1
M1	LOC676708
M1	Rgs1
M1	Fam26f
M1	Lair1
M1	Klrk1
M1	Cxcl13
M1	Dck
M1	Auh
M1	Igsf6
M1	Hk3
M1	Cyp4f18
M1	Hmox1
M1	Tnfrsf1b
M1	Evi2a
M1	Fcgr3
M1	Msr1
M1	Mtpn
M1	Csf2rb2
M1	Nmral1
M1	Pla2g7
M1	Slc28a2
M1	Cd300a
M1	Acp2
M1	Map3k14
M1	Irf5
M1	Il18bp
M1	Cxcl16
M1	Bcl2a1c
M1	Psmb8
M1	Fcer1g
M1	Slc7a5
M1	Mpeg1
M1	Pign
M1	Pla1a
M1	Ms4a6b
M1	Slc2a6
M1	Clec4a2
M1	Sfrp1
M1	Rasa4
M1	Procr
M1	Sdad1
M1	Il18rap
M1	Tgfbi
M1	Entpd7
M1	Relt
M1	Papd4
M1	Cd80
M1	Dpy19l1
M1	Itgam
M1	Gla
M1	Sidt1
M1	Pold3
M1	Darc
M1	Lrrc25
M1	Emp3
M1	Epsti1
M1	Ndufab1
M1	Gpr84
M1	E330016A19Rik
M1	Ralgps1
M1	Fcgr4
M1	Tlr7
M1	Fgl2
M1	Tifa
M1	Gbp4
M1	Gbp8
M1	Fgr
M1	Tlr6
M1	Retnlb
M1	Hnrnpd
M1	Alox5ap
M1	Nhlrc3
M1	Cabp4
M1	Cysltr2
M1	Tap1
M1	Clec4a3
M1	Hinfp
M1	Lilrb3
M1	Serpina3f
M1	Ppm1h
M1	Cd53
M1	2700007P21Rik
M1	Cd86
M1	Cd274
M1	Socs1
M1	Txk
M1	1700049L16Rik
M1	Znf41-ps
M1	Gosr1
M1	Iigp1
M1	H2-T22
M1	NAP061805-1
M1	Riok3
M1	Gbp2
M1	H2-K1
M1	Ifi47
M1	Plek
M1	Nup50
M1	Klra2
M1	Tnip3
M1	Stat1
M1	Wipf1
M1	Eomes
M1	Tnfrsf9
M1	4932415M13Rik
M1	Zfp429
M1	Cd69
M1	Kif5c
M1	Tnf
M1	2310031A07Rik
M1	Ccl4
M1	Ccl12
M1	Ttc39b
M1	Ptpro
M1	Sp110
M1	Il12b
M1	LOC545342
M1	Gzmc
M1	Pkn3
M1	Slfn2
M1	Mlkl
M1	Gsdmd
M1	Tcstv1
M1	Mlec
M1	NAP028872-1
M1	Syngr2
M1	Fgd3
M1	Nras
M1	Slc15a3
M1	Tap2
M1	Ptpn2
M1	Ykt6
M1	BC013712
M1	Pira2
M1	Ly6f
M1	Sh3pxd2b
M1	Ttc39c
M1	Csf2rb
M1	NAP027924-1
M1	Sirpb1a
M1	Mapk1ip1l
M1	Gbp5
M1	Litaf
M1	Tnfaip3
M1	Mrs2
M1	Tapbp
M1	Tcstv3
M1	Hn1l
M1	Psmb3
M1	Snx10
M1	Adamts4
M1	Hpse
M1	Il2ra
M1	Syt12
M1	Gm6377
M1	Fcgr1
M1	Gm4955
M1	Plau
M1	Gosr2
M1	Ms4a6d
M1	Ggct
M1	Rcan3
M1	Mmp25
M1	Erap1
M1	Klk1b27
M1	Irgm1
M1	Tuba1c
M1	Mgat4a
M1	Gvin1
M1	Glod5
M2	NAP000023-001
M2	Psat1
M2	Lmnb1
M2	Laptm5
M2	Ifi30
M2	Ripk3
M2	Pole2
M2	Rasl2-9
M2	Timeless
M2	Ctsz
M2	Naip2
M2	Hbegf
M2	Ass1
M2	Dhfr
M2	Ncf1
M2	B2m
M2	Ptprc
M2	Actb
M2	Snrpd1
M2	Fes
M2	Ikbke
M2	Il2rg
M2	Hn1
M2	A_52_P716675
M2	Grn
M2	Sh3bp2
M2	Dok1
M2	Umps
M2	Pilra
M2	Trim12c
M2	Sdc3
M2	Kif20b
M2	Tbl1xr1
M2	Cd40
M2	NAP028292-1
M2	Cdc45
M2	Cycs
M2	H2-Q10
M2	Prf1
M2	Rfc3
M2	H2-T23
M2	Fst
M2	Cd2bp2
M2	Whsc1
M2	Loxl2
M2	Gba
M2	Mt3
M2	Gbp6
M2	Sar1a
M2	B3gnt8
M2	Tmem192
M2	Mrpl35
M2	Poc1a
M2	Eif3d
M2	Trmt6
M2	Rab4b
M2	Rpa2
M2	LOC673741
M2	Tubb4a
M2	TC1717038
M2	NAP030387-1
M2	D430020J02Rik
M2	Magohb
M2	Plk4
M2	A_52_P1037106
M2	NAP113293-1
M2	Pkm
M2	Dennd2d
M2	Noc4l
M2	Tbrg4
M2	Ccr7
M2	NAP115124-1
M2	Cdkn2d
M2	Srd5a3
M2	Pgk1
M2	Cenpt
M2	Nfam1
M2	Taf6l
M2	Gnpda1
M2	Htt
M2	Mrps30
M2	Smc2
M2	Pdk3
M2	Casp3
M2	A_52_P708886
M2	Atp1a3
M2	Fcf1
M2	Csl
M2	Oas1c
M2	Tagap1
M2	Esd
M2	NAP057010-1
M2	Arl11
M2	Zc3hav1
M2	Slc35d2
M2	Lzic
M2	AK079993
M2	Rundc3b
M2	Gm4759
M2	Dbnl
M2	A430110N23Rik
M2	Skap2
M2	Rsl1
M2	Magt1
M2	Ccr9
M2	NAP107236-1
M2	Tmem179b
M2	Cbll1
M2	Bud31
M2	NAP062176-1
M2	Gm1947
M2	ENSMUST00000081227
M2	Thoc6
M2	Ccdc50
M2	Ola1
M2	Pilrb1
M2	Magoh
M2	Rabepk
M2	Klrg1
M2	Ptcd1
M2	Odc1
M2	Gzma
M2	TC1652077
M2	Impad1
M2	NAP027859-1
M2	Psmb4
M2	Akt3
M2	Rab8a
M2	AK012844
M2	Gngt2
M2	Tbl2
M2	Samhd1
M2	Gtpbp8
M2	Vps37b
M2	Srm
M2	Krt85
M2	NAP030857-1
M2	Cdca4
M2	Mrpl1
M2	Ttll12
M2	Themis
M2	NAP092588-001
M2	Mad2l2
M2	Suv39h1
M2	Rgs19
M2	Cldn9
M2	NAP053239-1
M2	Alkbh1
M2	AK013113
M2	Rap1gap2
M2	Mrpl19
M2	C130050O18Rik
M2	NAP058998-1
M2	Snx8
M2	6330416G13Rik
M2	Fastkd2
M2	Cmah
M2	Wdr18
M2	Eif6
M2	Tmem219
M2	BC057552
M2	A_51_P144143
M2	1810035L17Rik
M2	Shisa5
M2	Stk39
M2	Tcirg1
M2	Cdc25a
M3	Ubd
M3	Cd52
M3	Ms4a7
M3	Gpr183
M3	Zc3h12d
M3	Ncf4
M3	Ccdc88b
M3	Pacsin1
M3	Lat2
M3	Cxcl9
M3	Il21r
M3	P2ry6
M3	Hcls1
M3	Dusp2
M3	Ptpn6
M3	Il2rb
M3	Batf3
M3	Gpr65
M3	Ccl8
M3	Aif1
M3	Lpxn
M3	Mafb
M3	TC1634227
M3	Cd84
M3	Bid
M3	Aoah
M3	Cyba
M3	Ppfia4
M3	Plcl2
M3	Arhgap30
M3	Fyb
M3	Nfkb2
M3	Arl5c
M3	Psd4
M3	5430435G22Rik
M3	Pou2f2
M3	Fam49b
M3	Ctsb
M3	Ly86
M3	Grap2
M3	Gpr171
M3	Nfkbie
M3	Hmga1
M3	Wdr55
M3	Cd72
M3	AI662270
M3	Amica1
M3	H2-Q8
M3	Rab32
M3	Snx20
M3	Arpc1b
M3	A530040E14Rik
M3	Ctss
M3	Gpr160
M3	Mob3a
M3	Gpr176
M3	Tyrobp
M3	Spic
M3	41334
M3	NAP019557-001
M3	Lgmn
M3	Myo1g
M3	Uck2
M3	Pim2
M3	5430427O19Rik
M3	AY078069
M3	BC089618
M3	Dok3
M3	Dok2
M3	Tnpo1
M3	Havcr2
M3	H2-Bl
M3	A530032D15Rik
M3	Crlf2
M3	Glipr2
M3	Pip4k2a
M3	LOC56628
M3	Serpina3g
M3	Ctsc
M3	Bcat1
M3	Kynu
M3	Nsg2
M3	Pkib
M3	LOC547343
M3	AK048085
M3	Cxcl12
M3	Clec7a
M3	6330578E17Rik
M3	Dctd
M3	Tnip1
M3	Ccl19
M3	Mre11a
M3	Clec5a
M3	Serp1
M3	Actr3
M3	2610029G23Rik
M3	H2-M3
M3	Irak4
M3	Llgl1
M3	1500009L16Rik
M3	BC055004
M3	C130026I21Rik
M3	Tnfaip2
M3	LOC435145
M3	Gdf15
M3	Nme1
M3	Ubl4
M3	H2-K2
M3	Relb
M3	Egr2
M3	Ergic1
M3	Igf1
M3	Mcoln2
M3	Pdcd1lg2
M3	Tubb6
M3	Zfp593
M3	Ccl20
M3	ENSMUST00000033495
M3	Ino80c
M3	Slc9a7
M3	Olfr127
M3	Lrrc33
M3	1300002K09Rik
M3	Marcksl1
M3	Fcgr2b
M3	Idnk
M3	Nus1
M3	Tnfsf14
M3	Cdc42se1
M3	Gpr18
M3	Igsf8
M3	D16Ertd472e
M3	Rasgrp4
M3	Aldh18a1
M3	Ly96
M3	AK076900
M3	Capzb
M3	Ssh1
M3	Bcl3
M3	Rwdd4a
M3	4930579C12Rik
M3	Nol12
M3	Slc7a8
M3	Ccng1
M3	Mettl21d
M3	Pik3r5
M3	Dtx4
M3	Ssr3
M3	Cd180
M3	AK048462
M3	9930023K05Rik
M3	Dnajb11
M3	Fam125a
M3	H2-Q5
M3	Clca1
M3	Nmnat1
M3	Lonrf3
M3	E230029C05Rik
M4	C1qc
M4	C1qb
M4	C1qa
M4	Cxcr3
M4	Pglyrp2
M4	Pdcd1
M4	Was
M4	Rhoh
M4	H2-DMb1
M4	Cd6
M4	Dnase1l3
M4	Kcnn4
M4	Cd3d
M4	Rasal3
M4	Gimap3
M4	Tnfrsf18
M4	Cd5
M4	Trem2
M4	Map4k1
M4	Ncapg
M4	Ikzf3
M4	Arhgap11a
M4	Trbv14
M4	Cd8b1
M4	Ptpn7
M4	Irf8
M4	Gimap7
M4	Kif22
M4	Susd3
M4	Rrm2
M4	Rgs10
M4	Psrc1
M4	Has2
M4	Fcho1
M4	Slc16a6
M4	Ptpn22
M4	Tcra
M4	LOC665500
M4	Ptprcap
M4	Thy1
M4	Cd3g
M4	Insl6
M4	Lpcat2
M4	Trpm2
M4	H2afx
M4	Tnfrsf4
M4	Sgol2
M4	Mcm6
M4	Ebi3
M4	Ptpn18
M4	Dennd1c
M4	Hpgds
M4	Hcst
M4	P2ry10
M4	MGC73635
M4	Cotl1
M4	Def6
M4	Parvg
M4	Arhgap25
M4	Parp8
M4	Traf3ip3
M4	Tespa1
M4	Zmynd15
M4	Icos
M4	A630001G21Rik
M4	Cxcr6
M4	Sit1
M4	41523
M4	Bri3bp
M4	BC003324
M4	Nek2
M4	Agap2
M4	Gm5086
M4	Emr1
M4	Sesn3
M4	Cpxm1
M4	Hexb
M4	Zranb3
M4	Glipr1
M4	Itgb7
M4	Dbf4
M4	Hist1h2ai
M4	Plbd1
M4	Lat
M4	Nlrc3
M4	Trpv2
M4	Hist1h2ak
M4	6720463M24Rik
M4	Chaf1b
M4	Tbc1d10c
M4	LOC434197
M4	Fam78a
M4	Impa2
M4	Acap1
M4	LOC619863
M4	Stap1
M4	Slamf1
M4	Fancd2
M4	H2-DMa
M4	Zpbp2
M4	A630023P12Rik
M4	Cd28
M4	Dctpp1
M4	Mcm4
M4	Tnfrsf11a
M4	Sema4a
M4	Tnfaip8
M4	Il27ra
M4	Id2
M4	Xlr4b
M4	Ezh2
M4	Prss16
M4	Sh3bp1
M4	Creg2
M4	Fscn1
M4	Ccdc69
M4	Arl4c
M4	Sh3bgrl3
M4	Zcchc18
M4	Ppm1n
M4	Phgdh
M4	Arpc4
M4	Ppp1r14b
M4	Akna
M4	41518
M4	Gpr68
M4	Card11
M4	B4galnt1
M4	Dock2
M4	AK030647
M4	Man2b1
M4	AK031009
M4	Amdhd2
M4	1110038B12Rik
M4	AK089750
M4	Pmf1
M4	Kcnab2
M4	Cit
M4	Tox
M4	TC1636226
M4	B4galt6
M4	Speer3
M4	Ido2
M4	Btk
M4	2610036A22Rik
M4	AK170263
M4	Ikzf1
M4	Shmt2
M4	NAP057003-1
M4	Kif21b
M4	Blm
M4	Gmnn
M4	Pdlim4
M4	Bcl11b
M4	Tonsl
M4	Dnajc18
M4	Acp5
M4	Lhx1
M4	A430068E04Rik
M4	Spata13
M4	Zwilch
M4	Ube2s
M4	Tbxas1
M4	A830091E24
M4	Gusb
M4	Galnt10
M4	1700001K19Rik
M4	BC037034
M4	Speer6-ps1
M4	Ap3s1
M4	Fut7
M4	B4galnt4
M4	Cmtm7
M4	AK149231
M4	AK015074
M4	Aprt
M4	AK089297
M4	ENSMUST00000090782
M4	Hmgb2
M4	Stil
M4	Stk10
M4	Fgd2
M4	Cd3e
M4	A430036H03Rik
M4	Hist2h2ac
M4	Ppp1r18
M4	Col5a2
M4	Hist1h2aa
M4	AK077765
M4	Kcnj4
M4	Ubash3b
M4	Taf10
M4	ENSMUST00000092045
M4	Ydjc
M4	Pdgfc
M4	Zdhhc2
M4	Anp32b
M4	Traf2
M4	Cep97
M4	Rab19
M4	Nsa2
M4	Podnl1
M4	Tor2a
M4	Atpaf2
M4	D17Wsu104e
M4	Nup210
M4	Dtymk
M4	Erp29
M4	Dna2
M4	Dnmt1
M4	H2afj
M4	Tradd
M4	Gramd1a
M4	Lsm7
M4	Znrf2
M4	Asnsd1
M4	2810004N23Rik
M4	Tmem174
M4	Mmp14
M4	Tor1a
M4	Car7
M4	2810474C18Rik
M4	Klhl6
M4	Gale
M4	Tada1
M4	Nudcd2
M4	2510049J12Rik
M4	Dusp10
M4	Ahrr
M4	Eda2r
M4	Gadd45gip1
M4	4933430I17Rik
M4	Cmc1
M4	Cpa2
M4	Tesc
M4	Zbtb25
M4	Oplah
M4	Pitpnm1
M4	Cox5a
M4	Bai1
M4	AK041774
M4	Fuca2
M4	AI467606
M4	BC023882
M4	Bcl2l14
M4	Sap30bp
M4	Pop7
M4	AI841821
M4	Cib1
M4	Fam102a
M4	Dak
M4	Phgr1
M4	Banf1
M4	Lman1l
M4	LOC640534
M4	Tmem208
M4	Ddx54
M4	ENSMUST00000075784
M5	Ly9
M5	Slamf6
M5	Cd8a
M5	Ccne1
M5	Lck
M5	Ctsw
M5	Rasgrp1
M5	Bcl2a1b
M5	Rac2
M5	Brip1
M5	Itk
M5	Nkg7
M5	Tbx21
M5	Rcc2
M5	Fam54a
M5	AF251705
M5	Slamf8
M5	Coro1a
M5	Ccl5
M5	Stat4
M5	Hells
M5	Cyth4
M5	Fam111a
M5	Sash3
M5	Gins1
M5	Cst7
M5	S100a4
M5	Padi2
M5	Lag3
M5	Myo1f
M5	Pld4
M5	Tlr1
M5	Pycard
M5	Tnfaip8l2
M5	Fasl
M5	Selplg
M5	Il12rb1
M5	Ccdc99
M5	TC1658525
M5	Skap1
M5	E2f8
M5	Klrc2
M5	Panx1
M5	Arhgap9
M5	Gatm
M5	Rad54l
M5	Nasp
M5	Eif4e2
M5	Hist1h3a
M5	Crtam
M5	Rgs14
M5	Ptk2b
M5	Sh2d1a
M5	3200002M19Rik
M5	Spn
M5	A430093F15Rik
M5	Armc7
M5	Arhgdib
M5	Adap1
M5	Clspn
M5	Tmem51
M5	Slc37a2
M5	Ubash3a
M5	Lrr1
M5	Batf
M5	Fxyd5
M5	Arrb2
M5	Gfi1
M5	Cdt1
M5	Klrd1
M5	3110003A17Rik
M5	Bak1
M5	Cd48
M5	Tyms-ps
M5	Sla2
M5	Dppa3
M5	Tmem48
M5	Cd96
M5	Nubp1
M5	Gdf3
M5	Gng2
M5	Slc11a1
M5	Cd68
M5	Pik3cd
M5	Slbp
M5	Rfc5
M5	C3ar1
M5	Eme1
M5	Rbl1
M5	Cd247
M5	Gjb5
M5	Dock11
M5	Rcc1
M5	Kif15
M5	Cd27
M5	Cs
M5	Pqlc2
M5	Runx2
M5	Lgals3
M5	Zap70
M5	BC032204
M5	Gpsm3
M5	Ak2
M5	Dera
M5	Fen1
M5	Camk4
M5	Adora2a
M5	AI323028
M5	Cd7
M5	Gimap9
M5	Clec2i
M5	5730416F02Rik
M5	Leprotl1
M5	Capg
M5	Itgal
M5	TC1678456
M5	Ipcef1
M5	Tmsb10
M5	Syce2
M5	Nhp2
M5	Ppt1
M5	Cybb
M5	Cryba4
M5	Ppp2r5c
M5	Tnfrsf14
M5	Nefh
M5	Tmem167
M5	Crmp1
M5	NAP037326-1
M5	2610318N02Rik
M5	Gins2
M5	Lsp1
M5	1700017B05Rik
M5	Lgals1
M5	Ube2l3
M5	Gmip
M5	Itgb2
M5	NAP057030-1
M5	Cd2
M5	A2m
M5	Kpna2
M5	Pcna
M5	Ccl1
M5	Tyms
M5	Tubb5
M5	Prkcq
M5	Klhl25
M5	Ppm1j
M5	Gfer
M5	2210404O07Rik
M5	Zbtb32
M5	Ap2s1
M5	Nagpa
M5	Rab3il1
M5	Ercc6l
M5	Gzmk
M5	Gm6097
M5	Polr3k
M5	BQ178455
M5	AK030930
M5	Stk17b
M5	Paox
M5	NAP027343-1
M5	Thyn1
M5	Polq
M5	Dnajc15
M5	Adat2
M5	Fgf13
M5	Hspe1
M5	Mif
M5	Gmfg
M5	TC1716094
M5	Anxa10
M5	LOC547329
M5	Orc1
M5	0610042G04Rik
M5	Cerk
M5	Jak3
M5	AI413582
M5	Plekho2
M5	Ppil1
M5	Tmem86a
M5	Adrbk1
M5	4831426I19Rik
M5	Rinl
M5	Ostm1
M5	Ctla4
M5	LOC621968
M5	ENSMUST00000037336
M5	NAP070973-1
M5	Snrnp40
M5	TC1628823
M5	Rwdd2b
M5	Vrk2
M5	ENSMUST00000062754
M5	Gbp1
M5	BB517238
M5	Glrx
M5	Klrc3
M5	Fam96a
M5	2610021K21Rik
M5	ENSMUST00000071458
M5	2610018G03Rik
M5	Klrc1
M5	Ccdc93
M5	Tcrb-J
M5	Cmtm2a
M5	Clec2g
M5	Bin3
M5	Hist1h1a
M5	Flad1
M5	Ptrh2
M5	RP23-273O7.4
M5	Trav4d-4
M5	Tpmt
M5	Gpr174
M5	AK080134
M5	Rhog
M5	Twf2
M5	Fam173b
M5	A630055G03Rik
M5	Cd226
M5	Clec4b1
M5	Rbpj
M5	Mrpl54
M5	Apbb1ip
M5	Setd6
M5	Mmab
M5	ENSMUST00000096050
M5	ENSMUST00000097723
M5	Tcrg
M5	Rgs8
M5	1110021J02Rik
M5	Rbm38
M5	Inpp5d
M5	Fmnl1
M5	4930524J08Rik
M5	Ahcy
M5	B3galt4
M5	Pelp1
M5	Cck
M5	Exosc4
M5	Wrap53
M5	LOC677447
M5	5830432E09Rik
M5	2610029I01Rik
M5	Mrpl40
M5	Chchd3
M5	Orai2
M5	Prr11
M5	Krt18
M5	Tipin
M5	Ms4a14
M5	Nfs1
M5	Psmb5
M5	AK030273
M5	4922501C03Rik
M6	Tpx2
M6	Cdca5
M6	Asf1b
M6	Cenpe
M6	Fignl1
M6	Mcm5
M6	Aurka
M6	Tk1
M6	Mcm10
M6	2810417H13Rik
M6	Cdca8
M6	Uhrf1
M6	Trip13
M6	Melk
M6	Shcbp1
M6	Rad51
M6	Cks1b
M6	BC025462
M6	Ccnb1
M6	Sgol1
M6	Spc25
M6	Dtl
M6	Chek1
M6	2610002D18Rik
M6	Mybl2
M6	Cks2
M6	Ube2t
M6	Ccnf
M6	NAP102625-1
M6	Tacc3
M6	Cenph
M6	Birc5
M6	BC030867
M6	Gtse1
M6	Aurkb
M6	Ska1
M6	Nusap1
M6	Rad54b
M6	Cep55
M6	Exo1
M6	Cenpk
M6	Kif2c
M6	Cdca3
M6	Mad2l1
M6	Gsg2
M6	BC055324
M6	Dscc1
M6	Ncapg2
M6	Nuf2
M6	Ccna2
M6	Plk1
M6	Dlgap5
M6	Hist1h2af
M6	Top2a
M6	Ube2c
M6	Cdc6
M6	Cdca2
M6	4930427A07Rik
M6	Foxm1
M6	Cenpl
M6	Brca1
M6	Syk
M6	Traip
M6	Spag5
M6	C330027C09Rik
M6	Esco2
M6	Espl1
M6	Evl
M6	Ccnb2
M6	Cenpp
M6	Hist1h1b
M6	Mki67
M6	Nsl1
M6	Cdkn3
M6	Mcm3
M6	Cenpm
M6	Neil3
M6	Gas2l3
M6	9930013L23Rik
M6	Spc24
M6	Mxd3
M6	Tube1
M6	Pole
M6	Mms22l
M6	Rfc4
M6	Oip5
M6	Racgap1
M6	4930547N16Rik
M6	Fbxo5
M6	Wdhd1
M6	Kif23
M6	Pask
M6	Ndc80
M6	Kif11
M6	Cfp
M6	NAP104453-1
M6	Cenpi
M6	Dut
M6	BC048355
M6	Chtf18
M6	Incenp
M6	Cenpw
M6	Ect2
M6	4632434I11Rik
M6	Ncapd2
M6	Arhgap4
M6	Kif20a
M6	AK134517
M6	Ckap2l
M6	Depdc1b
M6	Pbk
M6	Mcm2
M6	Mis18bp1
M6	Cdc20
M6	Diap3
M6	Prc1
M6	Phf19
M6	E2f7
M6	Bub1
M6	Cdk1
M6	Kif18b
M6	5730590G19Rik
M6	Trim59
M6	Rab37
M6	Chaf1a
M6	Cdc25c
M6	AV323315
M6	Cenpq
M6	Gins3
M6	BC037703
M6	Aspm
M6	Casc5
M6	Apitd1
M6	AK017340
M6	Ckap2
M6	Rrm1
M6	Col22a1
M6	Etv4
M6	Mastl
M6	Kif14
M6	Depdc1a
M6	Rad51ap1
M6	D2Ertd750e
M6	Hist1h4h
M6	2700099C18Rik
M6	Cenpn
M6	Cenpa
M6	Pola1
M6	Cdc7
M6	Hmmr
M6	Atad5
M6	Kntc1
M6	Lig1
M6	Mcm7
M6	Prim1
M6	Troap
M6	1190002F15Rik
M6	Kif4
M6	Tcf19
M6	Dsn1
M6	Adam11
M6	Fam64a
M6	Lin9
M6	2010317E24Rik
M6	Galns
M6	Nckap1l
M6	Lhfpl2
M6	Cdca7
M6	Hist1h2ab
M6	Qprt
M6	Cenpf
M6	Cklf
M6	Haus8
M6	Prim2
M6	Kifc1
M6	Bub1b
M6	Ankle1
M6	Nrm
M6	Ccdc18
M6	Gen1
M6	Cep57l1
M6	Eif1ad
M6	2810442I21Rik
M6	E130306D19Rik
M6	Slc14a1
M6	Ulbp1
M6	Wdr76
M6	AK040074
M6	Rfc2
M6	Slc22a16
M6	Gimap5
M6	Ska3
M6	AK084660
M6	Iqgap3
M6	Cep192
M6	Pold1
M6	E2f1
M6	Ntpcr
M6	Ppih
M6	ENSMUST00000064258
M6	Nlrc4
M6	Haus4
M6	Pkmyt1
M6	TC1671308
M6	Sdsl
M6	Dennd4b
M6	Slc35c2
M6	Itgax
M6	Topbp1
M6	Shkbp1
M6	Krt83
M6	Traf3
M6	ENSMUST00000070019
M6	Ttk
M6	Atad2
M6	1700054N08Rik
M6	H2afz
M6	TC1639221
M6	Ap1s2
M6	Itga4
M6	Cep72
M6	Erh
M6	Ap1g2
M6	Recql4
M6	Aaas
M6	Dpy19l3
M6	5031425F14Rik
M6	AK039969
M6	Fam83d
M6	Mcm8
M6	Il3ra
M6	Eri1
M6	Helb
M6	Csk
M6	5430421N21Rik
M6	Clcn5
M6	Pbx4
M6	NAP046391-1
M6	Cd276
M6	Lama1
M6	AK005018
M6	NAP029013-1
M6	TC1651824
M6	Ccdc80
M6	Hcn3
M6	Kif18a
M6	G2e3
M6	Rnf157
M6	Naglu
M6	Xrcc3
M6	4933407L21Rik
M6	Hist1h1d
M6	NAP029477-1
M6	4632419I22Rik
M6	Hmbs
M6	4930444F02Rik
M6	2210009G21Rik
M6	Mrpl11
M6	Cx3cr1
M6	Mrpl16
M6	Ttf2
M6	Cxcr4
M6	Brca2
M6	0610007P14Rik
M7	Gpr162
M7	Lax1
M7	Tnfrsf13b
M7	Blnk
M7	Krt17
M7	Lrmp
M7	Spns3
M7	Ltb
M7	Tnfaip8l1
M7	Lta
M7	Matk
M7	Rnase6
M7	Kcnj10
M7	0610039H22Rik
M7	Prkcb
M7	H2-Ab1
M7	Plcg2
M7	6330509M05Rik
M7	H2-Eb1
M7	Tnfrsf13c
M7	Chst10
M7	Gm5547
M7	Spib
M7	Gm4827
M7	Il4i1
M7	Arid3a
M7	A_51_P281057
M7	Ccr6
M7	Irf4
M7	Cd83
M7	Btla
M7	Cd74
M7	AK078238
M7	Syt13
M7	Fcrl1
M7	Map3k1
M7	Gpnmb
M7	St8sia1
M7	Wnt10a
M7	H2-Oa
M7	Hvcn1
M7	Prrx2
M7	Det1
M7	Cxcr5
M7	Xcr1
M7	H2-Aa
M7	BC052040
M7	Bfsp2
M7	Sh3gl3
M7	BC030183
M7	Mbd4
M7	Aire
M7	Msln
M7	Zfp296
M7	Limd2
M7	Tmem26
M7	Cd37
M7	Ppcs
M7	4933437F05Rik
M7	Cntrob
M7	Prp2
M7	Tspan32
M7	Tm4sf5
M7	Expi
M7	5930416I19Rik
M7	Ralgps2
M7	Itgae
M7	Col2a1
M7	Atox1
M7	Pdxp
M7	Ctsa
M7	Apoe
M7	Gnb1l
M7	Cd79b
M7	Med10
M7	H2-Ob
M7	Scpep1
M7	5730403B10Rik
M7	Npr2
M7	Lyl1
M7	Bcl11a
M7	Dscam
M7	Ell3
M7	Bank1
M7	D930015E06Rik
M7	Mex3a
M7	Clu
M7	Rhbdd3
M7	Fxc1
M7	Igsf9
M7	Wisp1
M7	Cd19
M7	Cr2
M7	Rasal1
M7	AK156110
M7	Nfatc2
M7	LOC193676
M7	D18Ertd653e
M7	Rspo2
M7	Pigs
M7	Neil1
M7	Dbn1
M7	Wdr86
M7	5031439G07Rik
M7	Chek2
M7	Gimap1
M7	Ms4a1
M7	Eln
M7	Cd79a
M7	AK033032
M7	AK053597
M7	Hes5
M7	Mical1
M7	Nrcam
M7	Il16
M8	X87228
M8	AK007918
M8	U55685
M8	Igj
M8	Ighg
M8	Igkv4-58
M8	X12401
M8	U10410
M8	NAP061491-1
M8	Eaf2
M8	LOC636875
M8	BF578595
M8	Tnfrsf17
M8	ENSMUST00000089796
M8	ENSMUST00000101328
M8	Igkv14-111
M8	2010001M09Rik
M8	AI324046
M8	Igkv4-72
M8	Oosp1
M8	Igkv4-57-1
M8	LOC56304
M8	Pou2af1
M8	BC055911
M8	X67192
M8	AJ279029
M8	NAP095777-001
M8	LOC636857
M8	Igkv4-63
M8	Ighv1-72
M8	AF152371
M8	Igkv4-70
M8	Igkv4-86
M8	LOC544905
M8	AY172399
M8	ENSMUST00000095362
M8	LOC668544
M8	Gm7019
M8	ENSMUST00000095824
M8	Ighv1-56
M8	Ighv1-9
M8	L18942
M8	LOC639988
M8	Pla2g2d
M8	Ighv1-31
M8	AY182513
M8	AY895789
M8	Igh-VJ558
M8	Igh
M8	BC080787
M8	ENSMUST00000101329
M8	AB070542
M8	Igkv19-93
M8	ENSMUST00000076933
M8	U26474
M8	AY058909
M8	NP061611
M8	X12388
M8	BC108385
M8	NP060060
M8	Iglv1
M8	ENSMUST00000066275
M8	L22886
M8	ENSMUST00000089814
M8	Derl3
M8	AY173987
M8	LOC634065
M8	ENSMUST00000089809
M8	AB017433
M8	Igkv4-55
M8	NP614311
M8	LOC669091
M8	Igkv3-12
M8	2010309G21Rik
M8	AY172876
M8	A_52_P988817
M8	XM_985244
M8	LOC673099
M8	AF210281
M8	ENSMUST00000080852
M8	Igkv4-57
M8	U26471
M8	St8sia6
M8	Ccnk
M8	AB070552
M8	ENSMUST00000084870
M8	LOC634594
M8	NAP107273-1
M8	AB069910
M8	NAP113251-1
M8	Prnd
M8	Dclk1
M8	Ighv1-2
M8	ENSMUST00000076114
M8	Olfr978
M8	Ighv1-47
M8	AF218659
M8	Igkv1-133
M8	Igkv1-132
M8	LOC207685
M8	AF240166
M8	LOC631531
M8	BG966302
M8	LOC434638
M8	L48666
M8	Igkv6-14
M8	NAP004513-003
M8	ENSMUST00000081732
M8	Igkv2-116
M8	ENSMUST00000079156
M8	BF135931
M8	NAP106724-1
M8	M19902
M8	Igk-V
M8	Tspan33
M8	ENSMUST00000003582
M8	AB056117
M8	U22906
M8	Ces2a
M8	Ighv1-80
M8	LOC637063
M8	Ngfr
M8	Alox12e
M8	Pglyrp1
M8	BG963055
M8	Igh-VX24
M8	Igk-V1
M8	Ero1lb
M8	Asb2
M8	ENSMUST00000068818
M8	LOC672329
M8	4933400F03Rik
M8	X78107
M8	Aqp3
M8	LOC675694
M8	A_52_P1053662
M8	ENSMUST00000084859
M8	Ighm
M8	LOC637047
M8	LOC213481
M8	AF124721
M8	Sel1l
M8	Igkv4-91
M8	LOC641008
M8	Apol7c
M8	Mif4gd
M8	ENSMUST00000100992
M8	BE309991
M8	L20961
M8	D17387
M8	NAP052591-1
M8	ENSMUST00000089820
M8	Txndc11
M8	Gng13
M8	Hmgb3
M8	Sprr2b
M8	Edaradd
M8	Oit1
M8	H2-DMb2
M8	Prox1
M8	Adarb2
M8	Kdm5c
M8	Ftl2
M8	Sh2d7
M8	Klk4
M8	Spcs3
M8	Trp63
M8	Ftl1
M8	Rgs13
M8	Rab30
M8	NAP100137-001
M8	ENSMUST00000029533
M8	Shisa4
M8	Ccr10
M8	Fcrla
M8	Sprr2e
M8	Rab42-ps
M8	Wdfy4
M8	Hnrnpul1
M8	Gng10
M8	Abcc4
M8	Sox9
M8	Pafah1b3
M8	AY182587
M8	Cacna1h
M8	Pla2g5
M8	Mef2b
M8	Mpzl2
M8	Stac2
M8	Sprr2a1
M8	NAP111137-1
M8	Tmem206
M8	Itgb4
M8	Lhb
M8	NAP012952-001
M8	Ofd1
M8	Cubn
M8	Fbln7
M8	Ighv14-4
M8	Aicda
M8	Igkv8-16
M8	LOC383196
M8	Dyrk4
M8	Abcb11
M8	1500015O10Rik
M8	Krt14
M8	Rhbdl2
M8	4930506M07Rik
M8	2700046G09Rik
M8	Cacna1s
M8	Tns4
M8	Rpgrip1
M8	Lemd1
M8	NAP017905-001
M8	Gsto1
M8	Rps28
M8	Ly6d
M8	5031425E22Rik
M8	AK021184
M9	Myo5a
M9	Galnt12
M9	B3galt5
M9	Unc93b1
M9	Enpp1
M9	ENSMUST00000062945
M9	Tnc
M9	Krt20
M9	Jakmip1
M9	Gramd3
M9	Coro7
M9	Upk3bl
M9	41526
M9	Soat1
M9	Pde1b
M9	Ppp3cc
M9	Arhgap15
M9	Tmem121
M9	Pik3cg
M9	Dtx1
M9	Tle3
M9	Neu1
M9	Cyfip2
M9	Lyst
M9	Ttc7
M9	Slc25a19
M9	Rfwd3
M9	Dock10
M9	Gcnt1
M9	Edem1
M9	Ap1s1
M9	Gm2a
M9	Cpne7
M9	Il7r
M9	NAP112641-1
M9	Rnf149
M9	AK013239
M9	Snrpf
M9	Rassf2
M9	Wdr67
M9	Slc24a6
M9	Ankrd37
M9	Set
M9	Slc23a3
M9	Cpne2
M9	Hnrnpl
M9	Qpctl
M9	BB113933
M9	E2f3
M9	Mina
M9	M6pr
M9	Odf3
M9	Rpl18
M9	Rap2b
M9	Atp8b2
M9	Srsf9
M9	Fam107b
M9	ENSMUST00000100152
M9	Psen2
M9	ENSMUST00000035891
M9	Cyld
M9	Lcp1
M9	Nt5c
M9	Zfp238
M9	Cdh3
M9	TC1709414
M9	TC1764673
M9	Ccdc51
M9	Psip1
M9	Zfp691
M9	Rps15
M9	Snx7
M9	Sdf2l1
M9	Naaa
M9	Ppp4c
M9	Ier5
M9	Vasp
M9	AK082391
M9	Cep135
M9	5033414D02Rik
M9	Daglb
M9	Lsm4
M9	Dem1
M9	Guca2b
M9	Pfn1
M9	Rassf5
M9	Man2b2
M9	Rpl36al
M9	Alyref
M9	Bola2
M9	A130010J15Rik
M9	Ugcg
M9	Nop56
M9	Ranbp1
M9	Slc39a1
M9	Dazap1
M9	Tmpo
M9	Adam8
M9	C1qbp
M9	Uchl4
M9	Tdp2
M9	Stat5a
M9	Fam19a3
M9	Rrad
M9	Psmg4
M9	Sfxn1
M9	Bcl2l12
M9	Arhgef10l
M9	Fam129c
M10	Prg2
M10	Ighv4-2
M10	LOC674029
M10	Dmrt2
M10	Six1
M10	Tspan10
M10	Cyp2b13
M10	Hepacam2
M10	Vwa1
M10	Whrn
M10	Sox21
M10	X05391
M10	Celsr1
M10	Ttc5
M10	Aqp4
M10	Gdf6
M10	Gcet2
M10	Dlk2
M10	Tcf3
M10	Dhx16
M10	Cyp4a12b
M10	Aldoc
M10	Foxj2
M10	Xpr1
M10	Fam83h
M10	1190001L17Rik
M10	Slain1
M10	Prrg2
M10	Sorbs2
M10	Ltf
M10	AK037256
M10	Rab1b
M10	Txndc5
M10	Man1a
M10	3110056O03Rik
M10	Btg1
M10	Trpm5
M10	Anxa8
M10	Kctd1
M10	Slc27a1
M10	ENSMUST00000067022
M10	Ppip5k2
M10	Pdia4
M10	Slc6a20a
M10	Csnk2a2
M10	Bbc3
M10	Fam46c
M10	Chmp7
M10	Smek1
M10	Klhdc5
M10	Hmgn3
M10	Atp5l
M10	Cdk19
M10	Lasp1
M10	BC010304
M10	Zeb2
M10	Eid1
M10	Pfkfb2
M10	Gpbp1l1
M10	Swap70
M10	Vill
M10	C330019G07Rik
M10	Slc15a2
M10	TC1623222
M10	Cbx8
M10	Rad21
M10	Arhgap12
M10	Rps11
M10	Slc35c1
M10	Pts
M10	Clk4
M10	Rcbtb1
M10	Fbxl3
M10	Bhlha15
M10	Ralb
M10	Epcam
M10	Wac
M10	Dmbt1
M10	Zfp251
M10	5730419I09Rik
M10	Umod
M10	Srsf1
M10	Ankmy2
M10	Ncoa4
M10	Fli1
M10	Srrm2
M10	Zfand6
M10	Gpbp1
M10	Zfyve28
M10	Suclg2
M10	Bmp3
M10	Tmem30b
M10	Trove2
M10	Gm9387
M10	Pcgf6
M10	Atp2c1
M10	Alyref2
M10	Plin3
M10	Morc2a
M10	Hmx3
M10	Setd2
M10	Bcor
M10	Ptk7
M10	Ube2q2
M10	Atrx
M10	Dstyk
M10	BC013481
M11	Pon1
M11	Gstp1
M11	Carkd
M11	Scgb3a1
M11	Cat
M11	Fam54b
M11	Fhl1
M11	Slco2b1
M11	Gprasp1
M11	Lrrc1
M11	Deptor
M11	Cldn3
M11	Fmo3
M11	Erbb3
M11	TC1610785
M11	R3hdm2
M11	Thrb
M11	Clmn
M11	Nrn1
M11	Tbx1
M11	Hsd17b11
M11	Enpep
M11	Ptpn13
M11	Bpifa1
M11	Csde1
M11	Slc16a11
M11	Tlcd1
M11	Fgfr2
M11	Adamdec1
M11	Tmem63b
M11	AK039782
M11	1700024G13Rik
M11	Lrrc56
M11	Myo5c
M11	4930556M19Rik
M11	Grhl2
M11	Evi5
M11	Fam109a
M11	Col4a6
M11	Fn3k
M11	AV104666
M11	Ptplad1
M11	Dcdc5
M11	Tmprss2
M11	4933439F18Rik
M11	Ppp2r2b
M11	Bphl
M11	Nbeal1
M11	Mamdc2
M11	Tmem50b
M11	Cmbl
M11	Ankrd6
M11	Pcmtd1
M11	Plk5
M11	AK078982
M11	Mecom
M11	Fbxo3
M11	Klhl8
M11	Irs1
M11	BC038156
M11	Scgb3a2
M11	Adam28
M11	Mfap3l
M11	Ank3
M11	Prkaa2
M11	D4Bwg0951e
M11	Wdr72
M11	Gfra1
M11	Ift122
M11	Dhrs7
M11	Tspan17
M11	Mtfp1
M11	Pacsin3
M11	Dnahc2
M11	Hexim1
M11	Zfp30
M11	Vamp4
M11	Lrrc51
M11	Tmem93
M11	Zfp740
M11	Ccdc65
M11	Tctex1d4
M11	Fbxl16
M11	Armc3
M11	Pip5k1a
M11	1810048J11Rik
M11	Rpl22
M11	TC1614884
M11	Zmynd11
M11	Nipa1
M11	Vpreb3
M11	Ddx26b
M11	Gigyf1
M11	BC011209
M11	Fam160a2
M11	1190002N15Rik
M11	Usp46
M11	Klhl24
M11	Setd7
M11	Smarce1
M11	Kazald1
M11	Bbs9
M11	Ocln
M11	AK042464
M11	Tmem8
M11	Slc6a8
M11	Lss
M11	1600029D21Rik
M11	Ptprf
M11	2700089E24Rik
M11	Mtap7
M11	BC010787
M11	AB024689
M11	Acacb
M11	3300002A11Rik
M11	Ccdc129
M11	Yod1
M11	Ces1e
M11	Lnx1
M11	Nfic
M11	Tmem232
M11	41341
M11	Mllt6
M11	Dapk2
M11	1700008A04Rik
M11	Cd207
M11	Kif21a
M11	Plekhh1
M11	Park2
M11	Mob3b
M11	Neurl4
M11	Wdsub1
M11	Mipol1
M11	Kdsr
M11	Nudt21
M11	Fbf1
M11	Dcaf8
M11	41520
M11	Sypl
M11	Sel1l3
M11	Abcc9
[truncated: 1,668 more rows]
