# Supplementary material for: Modeling Genome-Wide Dynamic Regulatory Network in Mouse Lungs with Influenza Infection Using High-Dimensional Ordinary Differential Equations
Source: PLoS One. 2014 May 6;9(5):e95276. doi: 10.1371/journal.pone.0095276 (PMC4011728; doi:10.1371/journal.pone.0095276)
Supplement: Table S2 — The biological functions and pathways enriched in each module. In the column Category, GOTERM_MF, GOTERM_CC, or GOTERM_BP refers to the GO ontologies for molecular function, cellular component and biological process, respectively, and KEGG_PATHWAY refers to the KEGG pathway annotations. GOTERM_MF_FAT is a GO category that filters out the broad GO terms based on a measured specificity of each term and GOTERM_MF_ALL refers to all the rest terms. _FAT and _ALL are defined similarly for the other two GO ontologies. The column Term displays the descriptions of the enriched functions or pathways. The Column Count lists the number of genes with the corresponding annotated function and “%” is the percentage of these annotated genes in the background population. The column Adj.pval lists the adjusted p-values by the Benjamini and Hochberg procedure and the column Gene displays the genes associated with the enriched functions or pathways. (XLSX) [file pone.0095276.s002.xlsx]

## Sheet: TableS2
Table S2. The biological functions and pathways enriched in each module. In the column 'Category', 'GOTERM_MF', 'GOTERM_CC', or 'GOTERM_BP' refers to the GO ontologies for molecular function, cellular component and biological process, respectively, and 'KEGG_PATHWAY' refers to the KEGG pathway annotations. 'GOTERM_MF_FAT' is a GO category that filters out the broad GO terms based on a measured sp…
Cluster	Category	Term	Count	%	Adj.pval	Genes
Module1	GOTERM_BP_FAT	GO:0006952~defense response	26	13.2653	8.42445e-09	H2-K1, Irgm1, Tlr7, Fcgr3, Tnfrsf1b, Tmem173, Sp110, Ccl4, Ifng, Tap1, Tapbp, Ifi47, Ido1, Tlr6, Ccr5, Ccr2, Darc, Tnf, Pla2g7, Fgr, Fcer1g, LOC676708, Il18rap, Ccl12, Fcgr1, Cxcl13
Module1	GOTERM_BP_FAT	GO:0019882~antigen processing and presentation	12	6.12245	9.20689e-07	H2-K1, Fcer1g, LOC676708, Psmb9, Ifng, Psmb8, H2-T22, Fcgr1, Fcgr3, Tapbp, Tap2, Procr
Module1	KEGG_PATHWAY	mmu04060:Cytokine-cytokine receptor interaction	18	9.18367	1.37823e-06	Xcl1, Ccr5, Ccr2, Tnf, Tnfrsf1b, Tnfrsf9, Csf2rb, Ccl4, Il12b, Il18rap, Csf2rb2, Ccl12, Ifng, Il2ra, Relt, Cxcl13, Il10ra, Cxcl16
Module1	GOTERM_BP_FAT	GO:0042590~antigen processing and presentation of exogenous peptide antigen via MHC class I	5	2.55102	1.90642e-05	H2-K1, Fcer1g, Fcgr1, Fcgr3, Tapbp
Module1	KEGG_PATHWAY	mmu05330:Allograft rejection	9	4.59184	4.01825e-05	H2-K1, Cd86, Il12b, LOC676708, Gzmb, Ifng, H2-T22, Cd80, Tnf
Module1	KEGG_PATHWAY	mmu04940:Type I diabetes mellitus	9	4.59184	5.12882e-05	H2-K1, Cd86, Il12b, LOC676708, Gzmb, Ifng, H2-T22, Cd80, Tnf
Module1	GOTERM_BP_FAT	GO:0002697~regulation of immune effector process	10	5.10204	0.000105749	H2-K1, Fcer1g, LOC676708, Ifng, Klrk1, Fcgr1, Fcgr3, Hmox1, Tnf, Tap2
Module1	KEGG_PATHWAY	mmu04650:Natural killer cell mediated cytotoxicity	11	5.61224	0.000106363	H2-K1, Fcer1g, Fcgr4, Vav1, Gzmb, Ifng, Klrk1, Fcgr3, Lcp2, Nras, Tnf
Module1	GOTERM_BP_FAT	GO:0002703~regulation of leukocyte mediated immunity	9	4.59184	0.000142128	H2-K1, Fcer1g, LOC676708, Ifng, Klrk1, Fcgr1, Fcgr3, Hmox1, Tap2
Module1	GOTERM_BP_FAT	GO:0009611~response to wounding	17	8.67347	0.000150396	Plek, Ido1, Tlr6, Mtpn, Ccr5, Tlr7, Fcgr3, Ccr2, Darc, Tnf, Tnfrsf1b, Pla2g7, Ccl4, Ccl12, Fcgr1, Cxcl13, Procr
Module1	GOTERM_BP_FAT	GO:0006954~inflammatory response	14	7.14286	0.000150422	Ido1, Tlr6, Ccr5, Tlr7, Fcgr3, Ccr2, Darc, Tnf, Tnfrsf1b, Pla2g7, Ccl4, Ccl12, Fcgr1, Cxcl13
Module1	GOTERM_BP_FAT	GO:0002474~antigen processing and presentation of peptide antigen via MHC class I	6	3.06122	0.0001513	H2-K1, Fcer1g, LOC676708, Fcgr1, Fcgr3, Tapbp
Module1	GOTERM_BP_FAT	GO:0002821~positive regulation of adaptive immune response	7	3.57143	0.0001795	H2-K1, Fcer1g, LOC676708, Ido1, Fcgr1, Fcgr3, Tap2
Module1	GOTERM_BP_FAT	GO:0002824~positive regulation of adaptive immune response based on somatic recombination of immune receptors built from immunoglobulin superfamily domains	7	3.57143	0.0001795	H2-K1, Fcer1g, LOC676708, Ido1, Fcgr1, Fcgr3, Tap2
Module1	GOTERM_BP_FAT	GO:0048002~antigen processing and presentation of peptide antigen	7	3.57143	0.000195183	H2-K1, Fcer1g, LOC676708, Fcgr1, Fcgr3, Tapbp, Tap2
Module1	KEGG_PATHWAY	mmu05332:Graft-versus-host disease	8	4.08163	0.000204478	H2-K1, Cd86, LOC676708, Gzmb, Ifng, H2-T22, Cd80, Tnf
Module1	GOTERM_BP_FAT	GO:0019221~cytokine-mediated signaling pathway	8	4.08163	0.000221977	Lilrb3, Socs1, Stat1, Csf2rb, Csf2rb2, Iigp1, Ccr2, Tnf
Module1	GOTERM_BP_FAT	GO:0002822~regulation of adaptive immune response based on somatic recombination of immune receptors built from immunoglobulin superfamily domains	8	4.08163	0.000221977	H2-K1, Fcer1g, LOC676708, Ido1, Ifng, Fcgr1, Fcgr3, Tap2
Module1	GOTERM_BP_FAT	GO:0002819~regulation of adaptive immune response	8	4.08163	0.000221977	H2-K1, Fcer1g, LOC676708, Ido1, Ifng, Fcgr1, Fcgr3, Tap2
Module1	GOTERM_BP_FAT	GO:0001817~regulation of cytokine production	11	5.61224	0.000243654	Fcer1g, LOC676708, Ido1, Casp1, Tlr6, Ifng, Klrk1, Tlr7, Fcgr3, Hmox1, Tnf
Module1	GOTERM_BP_FAT	GO:0002708~positive regulation of lymphocyte mediated immunity	7	3.57143	0.00032362	H2-K1, Fcer1g, LOC676708, Klrk1, Fcgr1, Fcgr3, Tap2
Module1	GOTERM_BP_FAT	GO:0002705~positive regulation of leukocyte mediated immunity	7	3.57143	0.00032362	H2-K1, Fcer1g, LOC676708, Klrk1, Fcgr1, Fcgr3, Tap2
Module1	GOTERM_BP_FAT	GO:0001819~positive regulation of cytokine production	8	4.08163	0.000334291	Fcer1g, LOC676708, Ido1, Casp1, Ifng, Klrk1, Tlr7, Tnf
Module1	GOTERM_BP_FAT	GO:0002478~antigen processing and presentation of exogenous peptide antigen	6	3.06122	0.000334462	H2-K1, Fcer1g, Fcgr1, Fcgr3, Tapbp, Tap2
Module1	GOTERM_BP_FAT	GO:0002706~regulation of lymphocyte mediated immunity	8	4.08163	0.000433398	H2-K1, Fcer1g, LOC676708, Ifng, Klrk1, Fcgr1, Fcgr3, Tap2
Module1	GOTERM_BP_FAT	GO:0009617~response to bacterium	11	5.61224	0.000523095	H2-K1, Fcer1g, Fgr, Stat1, Sp110, Ido1, Ifng, Fcgr1, Ccr5, Tnf, Tap2
Module1	GOTERM_BP_FAT	GO:0002699~positive regulation of immune effector process	7	3.57143	0.000590767	H2-K1, Fcer1g, LOC676708, Klrk1, Fcgr1, Fcgr3, Tap2
Module1	GOTERM_BP_FAT	GO:0019884~antigen processing and presentation of exogenous antigen	6	3.06122	0.00065435	H2-K1, Fcer1g, Fcgr1, Fcgr3, Tapbp, Tap2
Module1	GOTERM_BP_FAT	GO:0001775~cell activation	13	6.63265	0.000812355	Lilrb3, Vav1, Plek, Klrk1, Fcgr3, Lst1, Tnf, Eomes, Fcer1g, Cd86, Il12b, Lcp2, Itgam
Module1	GOTERM_BP_FAT	GO:0002684~positive regulation of immune system process	12	6.12245	0.000841509	H2-K1, Fcer1g, Il12b, LOC676708, Ido1, Ifng, Il2ra, Klrk1, Fcgr1, Fcgr3, Cd80, Tap2
Module1	GOTERM_BP_FAT	GO:0006935~chemotaxis	9	4.59184	0.0012171	Fcer1g, Ccl4, Xcl1, Ccl12, Ifng, Fcgr3, Cxcl13, Cxcl16, Itgam
Module1	GOTERM_BP_FAT	GO:0042330~taxis	9	4.59184	0.0012171	Fcer1g, Ccl4, Xcl1, Ccl12, Ifng, Fcgr3, Cxcl13, Cxcl16, Itgam
Module1	GOTERM_BP_FAT	GO:0045087~innate immune response	7	3.57143	0.0275762	Tmem173, Sp110, Il18rap, Irgm1, Tlr6, Fcgr1, Tlr7
Module2	GOTERM_MF_FAT	GO:0017076~purine nucleotide binding	28	19.7183	0.0307535	Pkm, Tubb4a, Oas1c, Actb, Gbp6, Fastkd2, Rab4b, Tbrg4, Pdk3, Ripk3, Smc2, Naip2, Fes, Sar1a, Ass1, Akt3, Plk4, Arl11, Gtpbp8, Pgk1, Kif20b, Stk39, Rfc3, Ikbke, Atp1a3, Rab8a, Rasl2-9, Ola1
Module2	KEGG_PATHWAY	mmu05416:Viral myocarditis	7	4.92958	0.0400177	H2-Q10, H2-T23, Prf1, Cd40, Casp3, Actb, Cycs
Module2	GOTERM_MF_FAT	GO:0000166~nucleotide binding	30	21.1268	0.0461789	Pkm, Tubb4a, Oas1c, Actb, Gbp6, Fastkd2, Rab4b, Tbrg4, Pdk3, Ripk3, Smc2, Naip2, Fes, Sar1a, Ass1, Akt3, Plk4, Arl11, Gtpbp8, Pgk1, Kif20b, Dhfr, Stk39, 1810035L17Rik, Rfc3, Ikbke, Atp1a3, Rab8a, Rasl2-9, Ola1
Module2	GOTERM_BP_FAT	GO:0006955~immune response	11	7.74648	0.377895	H2-Q10, Ptprc, Themis, H2-T23, Dbnl, Oas1c, Samhd1, Ncf1, Gbp6, B2m, Ccr7
Module2	GOTERM_BP_FAT	GO:0002768~immune response-regulating cell surface receptor signaling pathway	4	2.8169	0.438008	Ptprc, Themis, Cd40, Nfam1
Module2	GOTERM_BP_FAT	GO:0006915~apoptosis	10	7.04225	0.44637	Gzma, Tbrg4, Shisa5, Ripk3, Casp3, Naip2, Htt, Cycs, Ncf1, Fastkd2
Module2	KEGG_PATHWAY	mmu05330:Allograft rejection	4	2.8169	0.532437	H2-Q10, H2-T23, Prf1, Cd40
Module2	KEGG_PATHWAY	mmu05320:Autoimmune thyroid disease	4	2.8169	0.633416	H2-Q10, H2-T23, Prf1, Cd40
Module2	KEGG_PATHWAY	mmu03030:DNA replication	3	2.11268	0.654995	Rpa2, Rfc3, Pole2
Module2	KEGG_PATHWAY	mmu04514:Cell adhesion molecules (CAMs)	6	4.22535	0.671185	H2-Q10, Ptprc, Sdc3, H2-T23, Cd40, Cldn9
Module2	GOTERM_BP_FAT	GO:0001916~positive regulation of T cell mediated cytotoxicity	2	1.40845	0.787431	Ptprc, B2m
Module2	GOTERM_BP_FAT	GO:0043368~positive T cell selection	2	1.40845	0.806484	Ptprc, Themis
Module2	BIOCARTA	m_caspasePathway:Caspase Cascade in Apoptosis	3	2.11268	0.871393	Casp3, Cycs, Lmnb1
Module3	GOTERM_BP_FAT	GO:0006952~defense response	13	8.84354	0.0233413	Ptpn6, H2-M3, H2-Q8, Ccl20, Ccl19, Fcgr2b, Cd180, Bcl3, Ly96, Ccl8, Clec7a, Ly86, Cxcl9
Module3	GOTERM_BP_FAT	GO:0001775~cell activation	10	6.80272	0.0236156	Bcl3, Fyb, H2-M3, Pou2f2, Nfkb2, Lat2, Relb, Cxcl12, Fcgr2b, Gpr183
Module3	GOTERM_BP_FAT	GO:0002263~cell activation during immune response	5	3.40136	0.0321091	Bcl3, H2-M3, Lat2, Relb, Gpr183
Module3	GOTERM_BP_FAT	GO:0002366~leukocyte activation during immune response	5	3.40136	0.0321091	Bcl3, H2-M3, Lat2, Relb, Gpr183
Module3	GOTERM_BP_FAT	GO:0045321~leukocyte activation	9	6.12245	0.0359232	Bcl3, Fyb, H2-M3, Pou2f2, Lat2, Relb, Cxcl12, Fcgr2b, Gpr183
Module3	GOTERM_BP_FAT	GO:0002285~lymphocyte activation during immune response	4	2.72109	0.0489405	Bcl3, H2-M3, Relb, Gpr183
Module4	KEGG_PATHWAY	mmu05322:Systemic lupus erythematosus	12	5.08475	2.16034e-05	Cd28, Hist1h2ak, H2afx, H2afj, C1qa, H2-DMa, C1qb, Hist2h2ac, Hist1h2aa, H2-DMb1, Hist1h2ai, C1qc
Module4	GOTERM_BP_FAT	GO:0046649~lymphocyte activation	15	6.35593	2.32848e-05	Cd28, Card11, Dock2, Rhoh, Ikzf1, Blm, Ptpn22, Was, Tcra, Cd3d, Cd3e, H2-DMa, Slamf1, Bcl11b, Nlrc3
Module4	GOTERM_BP_FAT	GO:0045321~leukocyte activation	16	6.77966	2.57823e-05	Cd28, Card11, Lat, Dock2, Rhoh, Ikzf1, Blm, Ptpn22, Was, Tcra, Cd3d, Cd3e, H2-DMa, Slamf1, Bcl11b, Nlrc3
Module4	GOTERM_BP_FAT	GO:0030098~lymphocyte differentiation	12	5.08475	3.00012e-05	Cd28, Tcra, Card11, Cd3d, Cd3e, Dock2, H2-DMa, Ikzf1, Rhoh, Blm, Bcl11b, Ptpn22
Module4	GOTERM_BP_FAT	GO:0002684~positive regulation of immune system process	15	6.35593	3.96469e-05	Cd28, Card11, Klhl6, C1qa, Tnfrsf4, Ikzf1, Blm, Ptpn22, Thy1, Cd3e, H2-DMa, C1qb, Cd5, Il27ra, C1qc
Module4	GOTERM_BP_FAT	GO:0048534~hemopoietic or lymphoid organ development	17	7.20339	4.43572e-05	Cd28, Card11, Dock2, Rhoh, Ikzf1, Tnfrsf11a, Blm, Tesc, Irf8, Ptpn22, Id2, Tcra, Stap1, Cd3d, Cd3e, H2-DMa, Bcl11b
Module4	GOTERM_BP_FAT	GO:0001775~cell activation	16	6.77966	5.0408e-05	Cd28, Card11, Lat, Dock2, Rhoh, Ikzf1, Blm, Ptpn22, Was, Tcra, Cd3d, Cd3e, H2-DMa, Slamf1, Bcl11b, Nlrc3
Module4	GOTERM_BP_FAT	GO:0030097~hemopoiesis	16	6.77966	5.07629e-05	Cd28, Card11, Dock2, Rhoh, Ikzf1, Blm, Tesc, Irf8, Ptpn22, Id2, Tcra, Stap1, Cd3d, Cd3e, H2-DMa, Bcl11b
Module4	GOTERM_BP_FAT	GO:0002520~immune system development	17	7.20339	6.81434e-05	Cd28, Card11, Dock2, Rhoh, Ikzf1, Tnfrsf11a, Blm, Tesc, Irf8, Ptpn22, Id2, Tcra, Stap1, Cd3d, Cd3e, H2-DMa, Bcl11b
Module4	GOTERM_BP_FAT	GO:0045061~thymic T cell selection	6	2.54237	6.9536e-05	Cd28, Card11, Cd3d, Cd3e, Dock2, H2-DMa
Module4	GOTERM_BP_FAT	GO:0002521~leukocyte differentiation	12	5.08475	0.000115606	Cd28, Tcra, Card11, Cd3d, Cd3e, Dock2, H2-DMa, Ikzf1, Rhoh, Blm, Bcl11b, Ptpn22
Module4	GOTERM_BP_FAT	GO:0051249~regulation of lymphocyte activation	12	5.08475	0.000122582	Cd28, Card11, Thy1, Tnfrsf4, Cd3e, Lat, Sit1, H2-DMa, Ikzf1, Blm, Cd5, Il27ra
Module4	GOTERM_BP_FAT	GO:0002694~regulation of leukocyte activation	12	5.08475	0.000220242	Cd28, Card11, Thy1, Tnfrsf4, Cd3e, Lat, Sit1, H2-DMa, Ikzf1, Blm, Cd5, Il27ra
Module4	GOTERM_BP_FAT	GO:0050865~regulation of cell activation	12	5.08475	0.000233136	Cd28, Card11, Thy1, Tnfrsf4, Cd3e, Lat, Sit1, H2-DMa, Ikzf1, Blm, Cd5, Il27ra
Module4	GOTERM_BP_FAT	GO:0045058~T cell selection	6	2.54237	0.000305342	Cd28, Card11, Cd3d, Cd3e, Dock2, H2-DMa
Module4	GOTERM_BP_FAT	GO:0050863~regulation of T cell activation	10	4.23729	0.000429604	Cd28, Card11, Thy1, Cd3e, Lat, Sit1, H2-DMa, Ikzf1, Blm, Cd5
Module4	GOTERM_BP_FAT	GO:0050870~positive regulation of T cell activation	8	3.38983	0.00091832	Cd28, Card11, Thy1, Cd3e, H2-DMa, Ikzf1, Blm, Cd5
Module4	GOTERM_BP_FAT	GO:0051251~positive regulation of lymphocyte activation	9	3.81356	0.00108911	Cd28, Card11, Thy1, Tnfrsf4, Cd3e, H2-DMa, Ikzf1, Blm, Cd5
Module4	GOTERM_BP_FAT	GO:0002696~positive regulation of leukocyte activation	9	3.81356	0.0015114	Cd28, Card11, Thy1, Tnfrsf4, Cd3e, H2-DMa, Ikzf1, Blm, Cd5
Module4	GOTERM_BP_FAT	GO:0050867~positive regulation of cell activation	9	3.81356	0.00166455	Cd28, Card11, Thy1, Tnfrsf4, Cd3e, H2-DMa, Ikzf1, Blm, Cd5
Module4	BIOCARTA	m_thelperPathway:T Helper Cell Surface Molecules	5	2.11864	0.00262949	Cd28, Thy1, Cd3d, Cd3e, Cd3g
Module4	BIOCARTA	m_tcytotoxicPathway:T Cytotoxic Cell Surface Molecules	5	2.11864	0.00262949	Cd28, Thy1, Cd3d, Cd3e, Cd3g
Module5	KEGG_PATHWAY	mmu04650:Natural killer cell mediated cytotoxicity	14	6.03448	1.71803e-06	Sh2d1a, Ptk2b, Klrd1, Itgb2, Fasl, Itgal, Lck, Rac2, Cd247, Klrc1, Klrc2, Cd48, Zap70, Pik3cd
Module5	GOTERM_BP_FAT	GO:0001817~regulation of cytokine production	14	6.03448	6.01096e-06	Cd27, Slc11a1, Tlr1, Ubash3a, Spn, Sash3, Prkcq, Pycard, Inpp5d, Lag3, Zbtb32, Crtam, Clec2i, Panx1
Module5	GOTERM_BP_FAT	GO:0045321~leukocyte activation	17	7.32759	6.54955e-06	Cd27, Sla2, Slc11a1, Hells, Itgb2, Tlr1, Spn, Itgal, Lck, Cd8a, Rbpj, Bak1, Zbtb32, Cd48, Zap70, Myo1f, Pik3cd
Module5	GOTERM_BP_FAT	GO:0051249~regulation of lymphocyte activation	14	6.03448	6.91509e-06	Cd27, Adora2a, Tnfrsf14, Spn, Itgal, Lck, Sash3, Prkcq, Inpp5d, Lag3, Coro1a, Tbx21, Zap70, Clec2i
Module5	GOTERM_BP_FAT	GO:0002684~positive regulation of immune system process	16	6.89655	8.12873e-06	Sh2d1a, Cd27, Slc11a1, Spn, Itgal, Lck, Sash3, Prkcq, Inpp5d, Cd247, Lag3, Coro1a, Crtam, Tbx21, Zap70, Clec2i
Module5	GOTERM_BP_FAT	GO:0001775~cell activation	18	7.75862	1.02239e-05	Cd27, Sla2, Slc11a1, Hells, Adora2a, Itgb2, Tlr1, Spn, Itgal, Lck, Cd8a, Rbpj, Bak1, Zbtb32, Cd48, Zap70, Myo1f, Pik3cd
Module5	GOTERM_BP_FAT	GO:0050865~regulation of cell activation	14	6.03448	1.03098e-05	Cd27, Adora2a, Tnfrsf14, Spn, Itgal, Lck, Sash3, Prkcq, Inpp5d, Lag3, Coro1a, Tbx21, Zap70, Clec2i
Module5	GOTERM_BP_FAT	GO:0002694~regulation of leukocyte activation	14	6.03448	1.03145e-05	Cd27, Adora2a, Tnfrsf14, Spn, Itgal, Lck, Sash3, Prkcq, Inpp5d, Lag3, Coro1a, Tbx21, Zap70, Clec2i
Module5	GOTERM_BP_FAT	GO:0046649~lymphocyte activation	15	6.46552	1.22521e-05	Cd27, Sla2, Slc11a1, Hells, Itgb2, Spn, Itgal, Lck, Cd8a, Rbpj, Bak1, Zbtb32, Cd48, Zap70, Pik3cd
Module5	GOTERM_BP_FAT	GO:0050863~regulation of T cell activation	12	5.17241	1.26713e-05	Itgal, Cd27, Lck, Sash3, Prkcq, Adora2a, Lag3, Tnfrsf14, Coro1a, Spn, Zap70, Clec2i
Module5	GOTERM_BP_FAT	GO:0006955~immune response	21	9.05172	0.000148465	Skap1, Sh2d1a, Cd27, Sla2, AF251705, Ctla4, Slc11a1, Gm6097, Tlr1, Tnfrsf14, Fasl, Ccl1, Tnfaip8l2, Ccl5, Cd8a, Gbp1, Inpp5d, Mif, Crtam, Myo1f, Polr3k, Cd7
Module5	GOTERM_BP_FAT	GO:0051251~positive regulation of lymphocyte activation	10	4.31034	0.0002471	Itgal, Cd27, Lck, Sash3, Prkcq, Inpp5d, Coro1a, Spn, Tbx21, Zap70
Module5	GOTERM_BP_FAT	GO:0006260~DNA replication	12	5.17241	0.000267688	Nasp, A630055G03Rik, Orc1, Rfc5, Ccne1, Polq, Cdt1, Fen1, Gins2, Tipin, Pcna, Gins1
Module5	GOTERM_BP_FAT	GO:0002696~positive regulation of leukocyte activation	10	4.31034	0.000323092	Itgal, Cd27, Lck, Sash3, Prkcq, Inpp5d, Coro1a, Spn, Tbx21, Zap70
Module5	GOTERM_BP_FAT	GO:0050867~positive regulation of cell activation	10	4.31034	0.000330887	Itgal, Cd27, Lck, Sash3, Prkcq, Inpp5d, Coro1a, Spn, Tbx21, Zap70
Module5	GOTERM_BP_FAT	GO:0006259~DNA metabolic process	19	8.18966	0.000344793	Nasp, Rfc5, Hells, Polq, Fen1, Tipin, Wrap53, Rad54l, Eme1, A630055G03Rik, Brip1, Ccne1, Orc1, Ppt1, Cdt1, Gins2, Pcna, Clspn, Gins1
Module5	GOTERM_BP_FAT	GO:0032944~regulation of mononuclear cell proliferation	9	3.87931	0.000460528	Itgal, Sash3, Prkcq, Inpp5d, Tnfrsf14, Coro1a, Spn, Zap70, Clec2i
Module5	GOTERM_BP_FAT	GO:0050670~regulation of lymphocyte proliferation	9	3.87931	0.000460528	Itgal, Sash3, Prkcq, Inpp5d, Tnfrsf14, Coro1a, Spn, Zap70, Clec2i
Module5	GOTERM_BP_FAT	GO:0042129~regulation of T cell proliferation	8	3.44828	0.000511498	Itgal, Sash3, Prkcq, Tnfrsf14, Coro1a, Spn, Zap70, Clec2i
Module5	GOTERM_BP_FAT	GO:0070663~regulation of leukocyte proliferation	9	3.87931	0.000522076	Itgal, Sash3, Prkcq, Inpp5d, Tnfrsf14, Coro1a, Spn, Zap70, Clec2i
Module5	GOTERM_BP_FAT	GO:0042110~T cell activation	10	4.31034	0.000816394	Itgal, Lck, Sla2, Cd8a, Slc11a1, Itgb2, Zbtb32, Cd48, Spn, Zap70
Module5	GOTERM_BP_FAT	GO:0050870~positive regulation of T cell activation	8	3.44828	0.000978457	Itgal, Cd27, Lck, Sash3, Prkcq, Coro1a, Spn, Zap70
Module6	GOTERM_BP_FAT	GO:0000279~M phase	58	23.7705	1.91442e-49	Brca2, Exo1, Haus4, Topbp1, Spag5, Mad2l1, Oip5, Ncapg2, Sgol1, Spc24, Ccna2, Dlgap5, Tacc3, Mki67, Mis18bp1, Dsn1, Nusap1, Nuf2, Tpx2, Ncapd2, Cks2, Spc25, Cdc20, Cdca8, Fam83d, Cenpf, Ccnb1, Rad51, Cep55, Bub1b, Nsl1, Cdca2, Cdc6, Trip13, Cdca5, Fbxo5, Haus8, Bub1, Birc5, Ccnb2, Espl1, Ccnf, Kif18a, Incenp, Ndc80, Cdca3, Kntc1, Aurkb, Kif11, Cenpe, Aspm, Plk1, Ska1, Ska3, Cdc25c, Ube2c, Cdk1, C…
Module6	GOTERM_BP_FAT	GO:0022403~cell cycle phase	60	24.5902	1.98968e-48	Brca2, Exo1, Haus4, Topbp1, Spag5, Mad2l1, Oip5, Ncapg2, Sgol1, Spc24, Ccna2, Dlgap5, Tacc3, Mki67, Mis18bp1, Dsn1, Nusap1, Nuf2, Tpx2, Ncapd2, Cks2, Spc25, Cdc20, Cdca8, Fam83d, Cenpf, Ccnb1, Rad51, Chek1, Cep55, Bub1b, Nsl1, Cdca2, Cdc6, Trip13, Cdca5, Fbxo5, Haus8, Bub1, Birc5, Ccnb2, Espl1, Ccnf, Kif18a, Incenp, Ndc80, Cdca3, Kntc1, Aurkb, Kif11, Cenpe, Pola1, Plk1, Aspm, Ska1, Ska3, Cdc25c, …
Module6	GOTERM_BP_FAT	GO:0051301~cell division	55	22.541	1.23868e-45	Brca2, Haus4, Spag5, Mad2l1, Oip5, Mcm5, Ncapg2, Sgol1, Spc24, Ccna2, Mis18bp1, Dsn1, Racgap1, Nusap1, Nuf2, Ncapd2, Cks2, Spc25, Cdc20, Cdca8, Top2a, Fam83d, Prc1, Ccnb1, Cep55, Bub1b, Nsl1, Cdca2, Cdc6, Cdca5, Fbxo5, Haus8, Bub1, Birc5, Ccnb2, Cdca7, Cks1b, Cdc7, Ccnf, Incenp, Ndc80, Cdca3, Kntc1, Lig1, Aurkb, Kif11, Cenpe, Aspm, Plk1, Ska1, Ska3, Cdc25c, Ube2c, Cdk1, Cenph
Module6	GOTERM_BP_FAT	GO:0000087~M phase of mitotic cell cycle	48	19.6721	2.21891e-44	Haus4, Spag5, Cep55, Bub1b, Nsl1, Mad2l1, Cdca2, Cdc6, Cdca5, Oip5, Fbxo5, Haus8, Bub1, Ncapg2, Birc5, Sgol1, Ccnb2, Spc24, Ccna2, Dlgap5, Ccnf, Mis18bp1, Dsn1, Kif18a, Incenp, Nuf2, Nusap1, Ndc80, Cdca3, Kntc1, Aurkb, Kif11, Ncapd2, Cenpe, Spc25, Aspm, Plk1, Ska1, Cdc20, Ska3, Cdca8, Cdc25c, Fam83d, Cenpf, Ube2c, Cdk1, Ccnb1, Cenph
Module6	GOTERM_BP_FAT	GO:0000278~mitotic cell cycle	51	20.9016	1.42369e-43	Haus4, Spag5, Mad2l1, Oip5, Ncapg2, Sgol1, Spc24, Ccna2, Dlgap5, Mis18bp1, Dsn1, Nusap1, Nuf2, Ncapd2, Spc25, Cdc20, Cdca8, Fam83d, Cenpf, Ccnb1, Chek1, Cep55, Bub1b, Nsl1, Cdca2, Cdca5, Cdc6, Fbxo5, Haus8, Bub1, Birc5, Ccnb2, Ccnf, Kif18a, Incenp, Ndc80, Cdca3, Kntc1, Aurka, Aurkb, Kif11, Cenpe, Pola1, Aspm, Plk1, Ska1, Ska3, Cdc25c, Ube2c, Cdk1, Cenph
Module6	GOTERM_BP_FAT	GO:0007067~mitosis	46	18.8525	5.44935e-42	Haus4, Spag5, Cep55, Bub1b, Nsl1, Mad2l1, Cdca2, Cdc6, Cdca5, Fbxo5, Oip5, Haus8, Bub1, Ncapg2, Birc5, Sgol1, Ccnb2, Spc24, Ccna2, Ccnf, Mis18bp1, Dsn1, Kif18a, Incenp, Nuf2, Nusap1, Ndc80, Cdca3, Kntc1, Aurkb, Kif11, Ncapd2, Cenpe, Spc25, Aspm, Plk1, Ska1, Cdc20, Ska3, Cdca8, Cdc25c, Fam83d, Ube2c, Cdk1, Ccnb1, Cenph
Module6	GOTERM_BP_FAT	GO:0000280~nuclear division	46	18.8525	5.44935e-42	Haus4, Spag5, Cep55, Bub1b, Nsl1, Mad2l1, Cdca2, Cdc6, Cdca5, Fbxo5, Oip5, Haus8, Bub1, Ncapg2, Birc5, Sgol1, Ccnb2, Spc24, Ccna2, Ccnf, Mis18bp1, Dsn1, Kif18a, Incenp, Nuf2, Nusap1, Ndc80, Cdca3, Kntc1, Aurkb, Kif11, Ncapd2, Cenpe, Spc25, Aspm, Plk1, Ska1, Cdc20, Ska3, Cdca8, Cdc25c, Fam83d, Ube2c, Cdk1, Ccnb1, Cenph
Module6	GOTERM_BP_FAT	GO:0048285~organelle fission	46	18.8525	2.85845e-41	Haus4, Spag5, Cep55, Bub1b, Nsl1, Mad2l1, Cdca2, Cdc6, Cdca5, Fbxo5, Oip5, Haus8, Bub1, Ncapg2, Birc5, Sgol1, Ccnb2, Spc24, Ccna2, Ccnf, Mis18bp1, Dsn1, Kif18a, Incenp, Nuf2, Nusap1, Ndc80, Cdca3, Kntc1, Aurkb, Kif11, Ncapd2, Cenpe, Spc25, Aspm, Plk1, Ska1, Cdc20, Ska3, Cdca8, Cdc25c, Fam83d, Ube2c, Cdk1, Ccnb1, Cenph
Module6	GOTERM_BP_FAT	GO:0006259~DNA metabolic process	40	16.3934	4.19276e-20	Rad51, Brca2, Exo1, Gen1, Rad51ap1, Dscc1, Topbp1, Chek1, Cdc6, Trip13, Pold1, Pole, Esco2, Mcm5, Mcm7, Mcm10, Mcm2, Mcm3, Xrcc3, Recql4, Helb, Uhrf1, Rad54b, Chtf18, Gins3, Lig1, Neil3, Tk1, Chaf1a, Rfc4, Brca1, Mcm8, Rfc2, Pola1, Prim2, Prim1, Rrm1, Top2a, Lin9, Dtl
Module6	GOTERM_BP_FAT	GO:0006260~DNA replication	27	11.0656	1.04773e-19	Rad51, Brca2, Dscc1, Cdc6, Pold1, Pole, Mcm5, Mcm7, Mcm10, Mcm2, Mcm3, Helb, Chtf18, Gins3, Lig1, Tk1, Chaf1a, Rfc4, Mcm8, Brca1, Rfc2, Pola1, Prim2, Prim1, Rrm1, Lin9, Dtl
Module6	GOTERM_BP_FAT	GO:0007059~chromosome segregation	19	7.78689	1.55621e-17	Incenp, Nuf2, Ndc80, Nusap1, Nsl1, Mad2l1, Cdca5, Spc25, Cenpe, Birc5, Sgol1, Espl1, Ska1, Ska3, Top2a, Cenpf, Kif18a, Cenph, Dsn1
Module6	KEGG_PATHWAY	mmu04110:Cell cycle	21	8.60656	9.21115e-16	Chek1, Bub1b, Mad2l1, Cdc6, Bub1, Mcm5, Mcm7, Mcm2, E2f1, Mcm3, Plk1, Espl1, Ccnb2, Cdc20, Ccna2, Cdc25c, Ttk, Pkmyt1, Cdc7, Cdk1, Ccnb1
Module6	GOTERM_BP_FAT	GO:0007017~microtubule-based process	24	9.83607	6.52922e-13	Kif4, Tube1, Cep192, Haus4, Nuf2, Ndc80, Nusap1, Kif2c, Tpx2, Kif23, Kif11, Fbxo5, Haus8, Spc25, Cenpe, Kif18b, Brca1, Birc5, Espl1, Kif14, Kif20a, Tacc3, Cep72, Kif18a
Module6	KEGG_PATHWAY	mmu03030:DNA replication	12	4.91803	4.15168e-12	Mcm5, Mcm7, Mcm2, Rfc2, Pola1, Mcm3, Prim2, Prim1, Lig1, Pold1, Pole, Rfc4
Module6	GOTERM_BP_FAT	GO:0000226~microtubule cytoskeleton organization	17	6.96721	1.16459e-10	Cep192, Haus4, Nuf2, Ndc80, Nusap1, Tpx2, Kif11, Fbxo5, Haus8, Spc25, Cenpe, Brca1, Birc5, Espl1, Tacc3, Cep72, Kif18a
Module6	GOTERM_BP_FAT	GO:0006261~DNA-dependent DNA replication	11	4.5082	1.0198e-09	Rad51, Mcm5, Brca2, Mcm7, Mcm2, Pola1, Mcm3, Prim2, Prim1, Pold1, Helb
Module6	GOTERM_BP_FAT	GO:0006974~response to DNA damage stimulus	22	9.01639	1.7853e-08	Rad51, Brca2, Exo1, Rad51ap1, Gen1, Topbp1, Chek1, Lig1, Neil3, Trip13, Chaf1a, Pold1, Pole, Esco2, Brca1, Pola1, Xrcc3, Atad5, Rad54b, Uhrf1, Cdk1, Dtl
Module6	GOTERM_BP_FAT	GO:0006323~DNA packaging	14	5.7377	5.37803e-08	Cenpa, Nusap1, Asf1b, Cdca5, Ncapd2, Hist1h1d, Ncapg2, H2afz, Mcm2, Hist1h4h, Hist1h1b, Top2a, Hist1h2af, Hist1h2ab
Module6	GOTERM_BP_FAT	GO:0006281~DNA repair	19	7.78689	6.23049e-08	Rad51, Brca2, Exo1, Rad51ap1, Gen1, Topbp1, Chek1, Lig1, Neil3, Trip13, Pold1, Chaf1a, Pole, Esco2, Brca1, Pola1, Xrcc3, Rad54b, Uhrf1
Module6	KEGG_PATHWAY	mmu04114:Oocyte meiosis	13	5.32787	2.00947e-07	Aurka, Mad2l1, Fbxo5, Bub1, Sgol1, Ccnb2, Espl1, Plk1, Cdc20, Cdc25c, Pkmyt1, Cdk1, Ccnb1
Module6	GOTERM_BP_FAT	GO:0033554~cellular response to stress	23	9.42623	1.35117e-06	Rad51, Brca2, Exo1, Rad51ap1, Gen1, Topbp1, Chek1, Lig1, Neil3, Trip13, Chaf1a, Pold1, Pole, Esco2, Brca1, Pola1, Xrcc3, Atad5, Rad54b, Uhrf1, Cdk1, Syk, Dtl
Module6	GOTERM_BP_FAT	GO:0007051~spindle organization	8	3.27869	3.36011e-06	Haus4, Ndc80, Espl1, Tpx2, Tacc3, Fbxo5, Haus8, Spc25
Module6	GOTERM_BP_FAT	GO:0007010~cytoskeleton organization	20	8.19672	4.03137e-06	Cep192, Racgap1, Haus4, Nuf2, Ndc80, Nusap1, Tpx2, Kif11, Fbxo5, Evl, Haus8, Spc25, Cenpe, Brca1, Birc5, Espl1, Diap3, Tacc3, Cep72, Kif18a
Module6	GOTERM_BP_FAT	GO:0006310~DNA recombination	10	4.09836	3.20106e-05	Rad51, Brca2, Rad51ap1, Exo1, Topbp1, Xrcc3, Recql4, Lig1, Trip13, Rad54b
Module6	GOTERM_BP_FAT	GO:0000910~cytokinesis	7	2.86885	5.62587e-05	Brca2, Incenp, Birc5, Racgap1, Nusap1, Aurkb, Prc1
Module6	KEGG_PATHWAY	mmu04914:Progesterone-mediated oocyte maturation	9	3.68852	0.000111783	Plk1, Ccnb2, Cdc25c, Ccna2, Mad2l1, Pkmyt1, Cdk1, Ccnb1, Bub1
Module6	GOTERM_BP_FAT	GO:0007126~meiosis	10	4.09836	0.000114871	Rad51, Brca2, Exo1, Sgol1, Topbp1, Espl1, Trip13, Fbxo5, Cks2, Mki67
Module6	GOTERM_BP_FAT	GO:0051327~M phase of meiotic cell cycle	10	4.09836	0.000114871	Rad51, Brca2, Exo1, Sgol1, Topbp1, Espl1, Trip13, Fbxo5, Cks2, Mki67
Module6	GOTERM_BP_FAT	GO:0051321~meiotic cell cycle	10	4.09836	0.000133202	Rad51, Brca2, Exo1, Sgol1, Topbp1, Espl1, Trip13, Fbxo5, Cks2, Mki67
Module6	GOTERM_BP_FAT	GO:0010564~regulation of cell cycle process	9	3.68852	0.000220399	Brca2, Cep192, Birc5, Nusap1, Recql4, Mad2l1, Cenpf, Fbxo5, Cenpe
Module6	GOTERM_BP_FAT	GO:0006334~nucleosome assembly	9	3.68852	0.000220399	H2afz, Hist1h4h, Mcm2, Cenpa, Hist1h1b, Asf1b, Hist1h1d, Hist1h2af, Hist1h2ab
Module6	GOTERM_BP_FAT	GO:0034621~cellular macromolecular complex subunit organization	15	6.14754	0.000223298	Tube1, Cenpa, Asf1b, Fbxo5, Evl, Hist1h1d, H2afz, Mcm2, Hist1h4h, Hist1h1b, Ttf2, Hist1h2af, Cenph, Hist1h2ab, Kif18a
Module6	GOTERM_BP_FAT	GO:0006270~DNA replication initiation	5	2.04918	0.000225458	Mcm5, Mcm7, Mcm2, Pola1, Mcm3
Module6	GOTERM_BP_FAT	GO:0031497~chromatin assembly	9	3.68852	0.000251706	H2afz, Hist1h4h, Mcm2, Cenpa, Hist1h1b, Asf1b, Hist1h1d, Hist1h2af, Hist1h2ab
Module6	GOTERM_BP_FAT	GO:0065004~protein-DNA complex assembly	9	3.68852	0.000268843	H2afz, Hist1h4h, Mcm2, Cenpa, Hist1h1b, Asf1b, Hist1h1d, Hist1h2af, Hist1h2ab
Module6	GOTERM_BP_FAT	GO:0034728~nucleosome organization	9	3.68852	0.000268843	H2afz, Hist1h4h, Mcm2, Cenpa, Hist1h1b, Asf1b, Hist1h1d, Hist1h2af, Hist1h2ab
Module6	GOTERM_BP_FAT	GO:0051276~chromosome organization	19	7.78689	0.000276546	Brca2, Cenpa, Nusap1, Asf1b, Mad2l1, Cdca5, Ncapd2, Gsg2, Hist1h1d, Ncapg2, H2afz, Hist1h4h, Mcm2, Hist1h1b, Top2a, Hist1h2af, Kif18a, Cenph, Hist1h2ab
Module6	GOTERM_BP_FAT	GO:0007018~microtubule-based movement	10	4.09836	0.000279754	Kif4, Tube1, Kif18b, Kif14, Kif20a, Kif2c, Kif23, Kif11, Cenpe, Kif18a
Module7	GOTERM_BP_FAT	GO:0001775~cell activation	13	12.037	1.01659e-05	Cd74, Cr2, Cxcr5, Bcl11a, Ltb, Irf4, Bank1, Lta, Lax1, Plcg2, Blnk, Cd79a, Ms4a1
Module7	GOTERM_BP_FAT	GO:0006955~immune response	17	15.7407	1.35758e-05	Tnfrsf13c, Btla, Cd74, H2-Aa, H2-Ab1, Cr2, H2-Eb1, Ltb, Lta, Aire, Lax1, Cd79b, Plcg2, Tnfrsf13b, H2-Ob, Cd79a, H2-Oa
Module7	GOTERM_BP_FAT	GO:0002504~antigen processing and presentation of peptide or polysaccharide antigen via MHC class II	6	5.55556	2.0374e-05	H2-Aa, Cd74, H2-Ab1, H2-Ob, H2-Eb1, H2-Oa
Module7	GOTERM_BP_FAT	GO:0002684~positive regulation of immune system process	11	10.1852	6.77587e-05	Cd83, Cd37, Tnfrsf13c, Lax1, Cd79b, Cd19, Plcg2, H2-Aa, Cd74, Cr2, Cd79a
Module7	KEGG_PATHWAY	mmu04672:Intestinal immune network for IgA production	7	6.48148	7.29412e-05	Tnfrsf13c, H2-Aa, Tnfrsf13b, H2-Ab1, H2-Ob, H2-Eb1, H2-Oa
Module7	GOTERM_BP_FAT	GO:0042113~B cell activation	8	7.40741	8.3439e-05	Bank1, Plcg2, Cr2, Blnk, Cxcr5, Cd79a, Bcl11a, Ms4a1
Module7	KEGG_PATHWAY	mmu04662:B cell receptor signaling pathway	8	7.40741	9.86816e-05	Nfatc2, Prkcb, Cd79b, Cd19, Plcg2, Cr2, Blnk, Cd79a
Module7	GOTERM_BP_FAT	GO:0045321~leukocyte activation	11	10.1852	9.90693e-05	Irf4, Bank1, Lax1, Plcg2, Cd74, Cr2, Blnk, Cxcr5, Cd79a, Bcl11a, Ms4a1
Module7	KEGG_PATHWAY	mmu05340:Primary immunodeficiency	6	5.55556	0.000120597	Tnfrsf13c, Aire, Cd19, Tnfrsf13b, Blnk, Cd79a
Module7	GOTERM_BP_FAT	GO:0046649~lymphocyte activation	10	9.25926	0.000213158	Bank1, Lax1, Plcg2, Cd74, Cr2, Blnk, Cxcr5, Cd79a, Bcl11a, Ms4a1
Module7	GOTERM_BP_FAT	GO:0019886~antigen processing and presentation of exogenous peptide antigen via MHC class II	5	4.62963	0.00024063	H2-Aa, Cd74, H2-Ab1, H2-Eb1, H2-Oa
Module7	GOTERM_BP_FAT	GO:0002495~antigen processing and presentation of peptide antigen via MHC class II	5	4.62963	0.00024063	H2-Aa, Cd74, H2-Ab1, H2-Eb1, H2-Oa
Module7	GOTERM_BP_FAT	GO:0002768~immune response-regulating cell surface receptor signaling pathway	6	5.55556	0.000563448	Lax1, Cd79b, Cd19, Btla, Plcg2, Cd79a
Module7	KEGG_PATHWAY	mmu04612:Antigen processing and presentation	7	6.48148	0.000770249	Lta, H2-Aa, Cd74, H2-Ab1, H2-Ob, H2-Eb1, H2-Oa
Module7	GOTERM_BP_FAT	GO:0002478~antigen processing and presentation of exogenous peptide antigen	5	4.62963	0.000793373	H2-Aa, Cd74, H2-Ab1, H2-Eb1, H2-Oa
Module7	GOTERM_BP_FAT	GO:0048584~positive regulation of response to stimulus	9	8.33333	0.00105304	Tnfrsf13c, Lax1, Cd79b, Cd19, Plcg2, H2-Aa, Il16, Cr2, Cd79a
Module7	GOTERM_BP_FAT	GO:0002764~immune response-regulating signal transduction	6	5.55556	0.0010621	Lax1, Cd79b, Cd19, Btla, Plcg2, Cd79a
Module7	GOTERM_BP_FAT	GO:0050778~positive regulation of immune response	8	7.40741	0.00107085	Tnfrsf13c, Lax1, Cd79b, Cd19, Plcg2, H2-Aa, Cr2, Cd79a
Module7	GOTERM_BP_FAT	GO:0019884~antigen processing and presentation of exogenous antigen	5	4.62963	0.0012803	H2-Aa, Cd74, H2-Ab1, H2-Eb1, H2-Oa
Module8	GOTERM_BP_FAT	GO:0007398~ectoderm development	7	6.03448	0.0178785	Edaradd, Sprr2e, Trp63, Sprr2a1, Sprr2b, Ngfr, Sox9
Module8	GOTERM_BP_FAT	GO:0008544~epidermis development	7	6.03448	0.0251329	Edaradd, Sprr2e, Trp63, Sprr2a1, Sprr2b, Ngfr, Sox9
Module8	KEGG_PATHWAY	mmu05340:Primary immunodeficiency	3	2.58621	0.04698	Igh-VJ558, Ighv1-31, Aicda, Ighg, Igh
Module8	KEGG_PATHWAY	mmu00565:Ether lipid metabolism	3	2.58621	0.05174	Pla2g2d, Pla2g5, Pafah1b3
Module8	KEGG_PATHWAY	mmu04912:GnRH signaling pathway	4	3.44828	0.0547672	Pla2g2d, Cacna1s, Lhb, Pla2g5
Module8	KEGG_PATHWAY	mmu05310:Asthma	3	2.58621	0.0552176	Igh-VJ558, Ighv1-31, Ighg, Igh, H2-DMb2
Module8	KEGG_PATHWAY	mmu05414:Dilated cardiomyopathy	4	3.44828	0.0626498	Cacna1s, Igh-VJ558, Ighv1-31, Itgb4, Ighg, Igh
Module8	KEGG_PATHWAY	mmu04664:Fc epsilon RI signaling pathway	4	3.44828	0.0676298	Pla2g2d, Igh-VJ558, Ighv1-31, Pla2g5, Ighg, Igh
Module8	GOTERM_BP_FAT	GO:0030855~epithelial cell differentiation	6	5.17241	0.0828726	Sprr2e, Prox1, Trp63, Sprr2a1, Sprr2b, Krt14
Module8	GOTERM_BP_FAT	GO:0006959~humoral immune response	4	3.44828	0.163531	Igh-VJ558, Ighv1-31, Igj, Ighg, Igh, Ighm
Module8	GOTERM_BP_FAT	GO:0060429~epithelium development	7	6.03448	0.164153	Sprr2e, Prox1, Trp63, Sprr2a1, Sprr2b, Krt14, Sox9
Module8	GOTERM_BP_FAT	GO:0009913~epidermal cell differentiation	4	3.44828	0.194586	Sprr2e, Trp63, Sprr2a1, Sprr2b
Module8	GOTERM_BP_FAT	GO:0016064~immunoglobulin mediated immune response	4	3.44828	0.222748	Igh-VJ558, Ighv1-31, Aicda, Ighg, Igh, Ighm
Module8	GOTERM_BP_FAT	GO:0019724~B cell mediated immunity	4	3.44828	0.223027	Igh-VJ558, Ighv1-31, Aicda, Ighg, Igh, Ighm
Module8	GOTERM_BP_FAT	GO:0002449~lymphocyte mediated immunity	4	3.44828	0.30313	Igh-VJ558, Ighv1-31, Aicda, Ighg, Igh, Ighm
Module8	GOTERM_BP_FAT	GO:0006955~immune response	8	6.89655	0.341852	Igh-VJ558, Ighv1-31, Igj, Pglyrp1, Aicda, Ighg, Igh, Tnfrsf17, H2-DMb2, Ighm
Module8	GOTERM_BP_FAT	GO:0002443~leukocyte mediated immunity	4	3.44828	0.347602	Igh-VJ558, Ighv1-31, Aicda, Ighg, Igh, Ighm
Module8	GOTERM_BP_FAT	GO:0002250~adaptive immune response	4	3.44828	0.357555	Igh-VJ558, Ighv1-31, Aicda, Ighg, Igh, Ighm
Module8	GOTERM_BP_FAT	GO:0002460~adaptive immune response based on somatic recombination of immune receptors built from immunoglobulin superfamily domains	4	3.44828	0.357555	Igh-VJ558, Ighv1-31, Aicda, Ighg, Igh, Ighm
Module8	GOTERM_BP_FAT	GO:0002455~humoral immune response mediated by circulating immunoglobulin	3	2.58621	0.399818	Igh-VJ558, Ighv1-31, Ighg, Igh, Ighm
Module9	KEGG_PATHWAY	mmu05223:Non-small cell lung cancer	3	3	0.574633	E2f3, Pik3cg, Rassf5
Module9	KEGG_PATHWAY	mmu03040:Spliceosome	4	4	0.675687	Srsf9, Alyref, Snrpf, Lsm4
Module9	KEGG_PATHWAY	mmu05220:Chronic myeloid leukemia	3	3	0.699223	E2f3, Pik3cg, Stat5a
Module9	KEGG_PATHWAY	mmu00511:Other glycan degradation	2	2	0.704695	Neu1, Man2b2
Module9	KEGG_PATHWAY	mmu04142:Lysosome	4	4	0.86784	Neu1, Gm2a, Ap1s1, M6pr
Module9	GOTERM_BP_FAT	GO:0002696~positive regulation of leukocyte activation	3	3	0.962981	Il7r, Lyst, Stat5a
Module9	GOTERM_BP_FAT	GO:0002009~morphogenesis of an epithelium	4	4	0.990629	Vasp, Pfn1, Tnc, Stat5a
Module9	GOTERM_BP_FAT	GO:0048534~hemopoietic or lymphoid organ development	5	5	0.992964	Il7r, Psen2, Sfxn1, Stat5a, Ttc7
Module9	GOTERM_BP_FAT	GO:0033059~cellular pigmentation	2	2	0.995939	Lyst, Myo5a
Module9	GOTERM_BP_FAT	GO:0060429~epithelium development	5	5	0.998238	Vasp, Pfn1, Tnc, A130010J15Rik, Stat5a
Module9	GOTERM_BP_FAT	GO:0007010~cytoskeleton organization	6	6	0.999535	Vasp, Ppp4c, Lcp1, Pfn1, Ranbp1, Krt20
Module9	GOTERM_BP_FAT	GO:0002684~positive regulation of immune system process	5	5	0.99991	Il7r, Psen2, Lyst, Unc93b1, Stat5a
Module9	GOTERM_BP_FAT	GO:0042110~T cell activation	4	4	1	Il7r, Lcp1, Psen2, Stat5a
Module10	GOTERM_BP_FAT	GO:0051252~regulation of RNA metabolic process	17	17.1717	0.560759	Bcor, Hmx3, Foxj2, Sox21, Bmp3, Gpbp1, Zeb2, Tcf3, Zfp251, Eid1, Dmrt2, Cbx8, Six1, Fli1, Bhlha15, Pcgf6, Atrx
Module10	GOTERM_BP_FAT	GO:0006355~regulation of transcription, DNA-dependent	17	17.1717	0.754138	Bcor, Hmx3, Foxj2, Sox21, Bmp3, Gpbp1, Zeb2, Tcf3, Zfp251, Eid1, Dmrt2, Cbx8, Six1, Fli1, Bhlha15, Pcgf6, Atrx
Module10	GOTERM_BP_FAT	GO:0030858~positive regulation of epithelial cell differentiation	2	2.0202	0.8112	Dmbt1, Btg1
Module10	GOTERM_BP_FAT	GO:0001838~embryonic epithelial tube formation	3	3.0303	0.821482	Celsr1, Zeb2, Ptk7
Module10	GOTERM_BP_FAT	GO:0021915~neural tube development	3	3.0303	0.837811	Celsr1, Zeb2, Ptk7
Module10	GOTERM_BP_FAT	GO:0009792~embryonic development ending in birth or egg hatching	6	6.06061	0.841586	Celsr1, Dmbt1, Six1, Srsf1, Zeb2, Ptk7
Module10	GOTERM_BP_FAT	GO:0002009~morphogenesis of an epithelium	4	4.0404	0.850944	Celsr1, Six1, Zeb2, Ptk7
Module10	GOTERM_BP_FAT	GO:0060562~epithelial tube morphogenesis	4	4.0404	0.854163	Celsr1, Six1, Zeb2, Ptk7
Module10	GOTERM_BP_FAT	GO:0016447~somatic recombination of immunoglobulin gene segments	2	2.0202	0.87316	Swap70, Tcf3
Module10	GOTERM_BP_FAT	GO:0016445~somatic diversification of immunoglobulins	2	2.0202	0.881895	Swap70, Tcf3
Module11	GOTERM_BP_FAT	GO:0007169~transmembrane receptor protein tyrosine kinase signaling pathway	7	3.88889	0.675474	Foxc1, Gfra1, Irs1, Erbb3, Erbb2, Fgfr2, Gigyf1
Module11	KEGG_PATHWAY	mmu05219:Bladder cancer	3	1.66667	0.714629	Erbb2, Vegfb, Dapk2
Module11	KEGG_PATHWAY	mmu00982:Drug metabolism	3	1.66667	0.765043	Fmo3, Gstp1, Cyp2a4
Module11	KEGG_PATHWAY	mmu04920:Adipocytokine signaling pathway	3	1.66667	0.772221	Irs1, Prkaa2, Acacb
Module11	KEGG_PATHWAY	mmu05200:Pathways in cancer	7	3.88889	0.813477	Mecom, Erbb2, Shh, Col4a6, Vegfb, Fgfr2, Dapk2
Module11	KEGG_PATHWAY	mmu04910:Insulin signaling pathway	4	2.22222	0.82722	Irs1, Ptprf, Prkaa2, Acacb
Module12	KEGG_PATHWAY	mmu00562:Inositol phosphate metabolism	4	1.95122	0.420875	Aldh6a1, Ipmk, Inpp5e, Pik3ca
Module12	KEGG_PATHWAY	mmu00980:Metabolism of xenobiotics by cytochrome P450	4	1.95122	0.465508	Ephx1, Gstm3, Gstm1, Cyp2f2
Module12	KEGG_PATHWAY	mmu04910:Insulin signaling pathway	5	2.43902	0.53914	Prkcz, Sos2, Tsc2, Pde3a, Pik3ca
Module12	KEGG_PATHWAY	mmu00280:Valine, leucine and isoleucine degradation	3	1.46341	0.691434	Hmgcs2, Aldh6a1, Acadm
Module13	KEGG_PATHWAY	mmu00982:Drug metabolism	6	3.57143	0.0419533	Fmo5, Gstk1, Fmo1, Cyp2c44, Cyp2d10, Gsta1
Module13	KEGG_PATHWAY	mmu00620:Pyruvate metabolism	4	2.38095	0.202882	Acss2, Dlat, Aldh2, Akr1b7
Module13	GOTERM_BP_FAT	GO:0030336~negative regulation of cell migration	4	2.38095	0.421288	Dll4, Egfl7, Kiss1r, Tie1
Module13	GOTERM_BP_FAT	GO:0055114~oxidation reduction	15	8.92857	0.515959	Fmo5, Aldh2, Fmo1, Aldh1a7, P4htm, Degs2, Cyp2c44, Hpgd, Cyp4f15, Retsat, Acoxl, Leprel1, Cyp27a1, Akr1b7, Cyp2d10
Module13	KEGG_PATHWAY	mmu00561:Glycerolipid metabolism	3	1.78571	0.731514	Aldh2, Akr1b7, Ppap2b
Module13	KEGG_PATHWAY	mmu00071:Fatty acid metabolism	3	1.78571	0.802093	Aldh2, Eci1, Acaa2
Module14	GOTERM_BP_FAT	GO:0001944~vasculature development	11	7.53425	0.0111471	Cav1, Robo4, Ang, Hey1, Tcf21, Klf5, Efnb2, Lepr, Cdh5, Cited2, Nr2f2
Module15	GOTERM_BP_FAT	GO:0007017~microtubule-based process	10	7.0922	0.00036714	Dnahc6, Dnahc9, Dnahc1, Dnahc5, Plk1s1, Dnahc11, Tekt2, Dnahc10, Tppp3, Tekt1
Module15	GOTERM_BP_FAT	GO:0001539~ciliary or flagellar motility	4	2.83688	0.00461067	Dnahc5, Dnahc11, Tekt2, Rsph4a
Module15	GOTERM_BP_FAT	GO:0007018~microtubule-based movement	6	4.25532	0.0216453	Dnahc6, Dnahc9, Dnahc1, Dnahc5, Dnahc11, Dnahc10
Module16	GOTERM_BP_FAT	GO:0051129~negative regulation of cellular component organization	6	3.37079	0.299125	Mecp2, Kank3, Epb4.9, Nrp1, Kank2, S1pr1
Module16	GOTERM_BP_FAT	GO:0032232~negative regulation of actin filament bundle formation	3	1.68539	0.420414	Kank3, Kank2, S1pr1
Module16	GOTERM_BP_FAT	GO:0051497~negative regulation of stress fiber formation	3	1.68539	0.420414	Kank3, Kank2, S1pr1
Module17	BIOCARTA	m_her2Pathway:Role of ERBB2 in Signal Transduction and Oncology	3	1.54639	0.591391	Il6st, Grip1, Il6ra
Module17	KEGG_PATHWAY	mmu04512:ECM-receptor interaction	4	2.06186	0.870162	Vwf, Npnt, Itga9, Gp5
Module17	KEGG_PATHWAY	mmu04916:Melanogenesis	4	2.06186	0.884692	Kitl, Ednrb, Plcb4, Plcb1
Module17	KEGG_PATHWAY	mmu04510:Focal adhesion	6	3.09278	0.979658	Vwf, Mapk10, Ilk, Parvb, Itga9, Kdr
Module18	KEGG_PATHWAY	mmu04530:Tight junction	6	3.59281	0.215321	Pard3, Pard6g, Myl7, Ppp2r1a, Mpp5, Cldn10
Module18	BIOCARTA	m_leptinPathway:Reversal of Insulin Resistance by Leptin	2	1.1976	0.30983	Cpt1a, 4833417J20Rik
Module18	BIOCARTA	m_cptPathway:Mitochondrial Carnitine Palmitoyltransferase (CPT) System	2	1.1976	0.30983	Cpt1a, 4833417J20Rik
Module18	KEGG_PATHWAY	mmu05414:Dilated cardiomyopathy	4	2.39521	0.428221	Ryr2, Tnni3, Adcy5, Atp2a2
Module18	KEGG_PATHWAY	mmu05410:Hypertrophic cardiomyopathy (HCM)	4	2.39521	0.444697	Prkag3, Ryr2, Tnni3, Atp2a2
Module18	KEGG_PATHWAY	mmu04260:Cardiac muscle contraction	4	2.39521	0.516103	Ryr2, Tnni3, Atp2a2, Atp1a2
Module19	KEGG_PATHWAY	mmu00982:Drug metabolism	5	3.22581	0.0798739	Cyp3a13, Cyp2b10, Fmo2, Cyp2d9, Cyp2b9
Module19	KEGG_PATHWAY	mmu04730:Long-term depression	4	2.58065	0.305009	Prkg1, Prkg2, Gnao1, Gria1
Module19	KEGG_PATHWAY	mmu04540:Gap junction	4	2.58065	0.325185	Adcy4, Prkg1, Prkg2, Tuba8
Module19	GOTERM_BP_FAT	GO:0030198~extracellular matrix organization	6	3.87097	0.538831	Smoc2, Adamtsl4, Ecm2, App, Crispld2, Smoc1
Module19	KEGG_PATHWAY	mmu00830:Retinol metabolism	3	1.93548	0.566909	Cyp3a13, Cyp2b10, Cyp2b9
Module19	KEGG_PATHWAY	mmu00980:Metabolism of xenobiotics by cytochrome P450	3	1.93548	0.613698	Cyp3a13, Cyp2b10, Cyp2b9
Module19	KEGG_PATHWAY	mmu00920:Sulfur metabolism	2	1.29032	0.67818	Sult1a1, Papss2
Module20	BIOCARTA	m_Lis1Pathway:Lissencephaly gene (LIS1) in neuronal migration and development	3	2.08333	0.229838	Dctn6, Csnk2a1, Clip1
Module20	GOTERM_BP_FAT	GO:0044092~negative regulation of molecular function	7	4.86111	0.413713	Xiap, S1pr3, Gadd45b, Ddit3, Dhcr24, Nf1, Gtpbp4
Module20	KEGG_PATHWAY	mmu03040:Spliceosome	4	2.77778	0.560655	Prpf38b, 2610101N10Rik, Nhp2l1, Dhx38
Module20	KEGG_PATHWAY	mmu04144:Endocytosis	5	3.47222	0.68215	Flt1, Hgs, Eea1, Cbl, Zfyve20
Module20	KEGG_PATHWAY	mmu03050:Proteasome	3	2.08333	0.849006	Psmd1, Psmd13, Psmd4
