# Supplementary material for: Modeling Genome-Wide Dynamic Regulatory Network in Mouse Lungs with Influenza Infection Using High-Dimensional Ordinary Differential Equations
Source: PLoS One. 2014 May 6;9(5):e95276. doi: 10.1371/journal.pone.0095276 (PMC4011728; doi:10.1371/journal.pone.0095276)
Supplement: Table S3 — Mouse transcription factors (TFs) compiled from FANTOM and Uniprot. (XLSX) [file pone.0095276.s003.xlsx]

## Sheet: TableS3
Table S3. The complied mouse TFs from FANTOM and Uniprot.
Entrez ID	Gene Symbol	Database
100009600	Zglp1	Uniprot
100039060	0610010B08Rik	Uniprot
100039227	Gm10394	Uniprot
100039293	Gm10391	Uniprot
100039489	Hmgn2-ps1	FANTOM
100039551	Tgif2lx2	Uniprot
100039913	Rhox2b	Uniprot
100039948	Rhox2c	Uniprot
100040016	Rhox2e	Uniprot
100040944	Gm3055	FANTOM
100041034	LOC100041034	FANTOM
100041379	Gm13242	Uniprot
100041581	Zkscan16	FANTOM
100041979	Gm3604	FANTOM
100043034	Rex2	Uniprot
100043126	Gm4245	Uniprot
100043133	9130023H24Rik	Uniprot
100043381	Gm14308	Uniprot
100043387	Gm14305	Uniprot
100043468	Zfp955b	Uniprot
100043597	Srcap	FANTOM
100043714	Gm10774	FANTOM
100043740	Gm4617	FANTOM
100043757	Zfp831	Uniprot
100043764	Gm4631	Uniprot
100043914	Gm4723	Uniprot
100072	Camta1	Uniprot
100090	Zbtb48	FANTOM
100135654	Rhox3c	Uniprot
100135657	Rhox3e	Uniprot
100216455	Gm14124	Uniprot
100233208	Gm10778	Uniprot
100271882	Gm14139	Uniprot
100303732	Gm14431	Uniprot
100503000	Gm13248	Uniprot
100503878	Gm13060	Uniprot
100504325	Gm11007	Uniprot
100683	Trrap	FANTOM
100710	Pds5b	Uniprot
100978	Nfxl1	FANTOM
101023	Zfp513	FANTOM
101095	Zfp282	FANTOM
101197	Zfp956	Uniprot
101206	Tada3	FANTOM
101544	Zfp575	Uniprot
101604	E430018J23Rik	Uniprot
101739	Psip1	FANTOM
101835	AW146154	Uniprot
102162	Taf5l	FANTOM
102193	Zdhhc7	FANTOM
102209	Snapc2	FANTOM
102334	Ankrd10	FANTOM
102423	Hinfp	FANTOM
102442	Dennd4a	FANTOM
103136	Pwp1	FANTOM
103806	Maml1	FANTOM
103889	Hoxb2	FANTOM
104156	Etv5	FANTOM
104328	Hfh7	Uniprot
104348	Zfp120	Uniprot
104349	Zfp119a	Uniprot
104360	Isl2	FANTOM
104382	Barhl2	FANTOM
104383	Rcor2	FANTOM
104384	Rhox9	Uniprot
104394	E2f4	FANTOM
104625	Cnot6	FANTOM
104886	Rab15	Uniprot
105377	Ankrd32	FANTOM
105594	Cphx	Uniprot
105859	Csdc2	FANTOM
105988	Espl1	FANTOM
106021	Topors	FANTOM
106389	Eaf2	Uniprot
106795	Tcf19	FANTOM
106894	Hmgxb3	FANTOM
107182	Btaf1	FANTOM
107351	Kank1	Uniprot
107433	Gsh5	Uniprot
107503	Atf5	FANTOM
107568	Wwp1	FANTOM
107586	Ovol2	FANTOM
107587	Osr2	Uniprot
107751	Prrxl1	Uniprot
107765	Ankrd1	FANTOM
107771	Bmyc	Uniprot
107815	Scml2	FANTOM
107823	Whsc1	FANTOM
107889	Gcm2	FANTOM
107932	Chd4	FANTOM
107951	Cdk9	Uniprot
107970	Hist1h1t	FANTOM
107986	Ddb2	FANTOM
108014	Srsf9	FANTOM
108060	Nkx2-7	Uniprot
108098	Med21	FANTOM
108143	Taf9	FANTOM
108655	Foxp1	FANTOM
108672	Zdhhc15	FANTOM
108829	Jmjd1c	FANTOM
108857	Ankhd1	Uniprot
108899	2700081O15Rik	Uniprot
108946	Zzz3	FANTOM
108961	E2f8	FANTOM
109032	Sp110	Uniprot
109113	Uhrf2	Uniprot
109115	Supt3h	FANTOM
109181	Trip11	FANTOM
109263	Rlf	FANTOM
109575	Tbx10	FANTOM
109593	Lmo3	FANTOM
109594	Lmo1	FANTOM
109663	Hoxc11	FANTOM
109676	Ank2	Uniprot
109889	Mzf1	FANTOM
109910	Zfp91	FANTOM
109929	Zbtb25	FANTOM
109958	Hfh5	Uniprot
109972	Hfh6	Uniprot
110052	Dek	FANTOM
110061	Gsh3	Uniprot
110109	Nop2	Uniprot
110147	Ehmt2	FANTOM
110521	Hivep1	FANTOM
110593	Prdm2	FANTOM
110616	Atxn3	Uniprot
110641	Hoxb3os	Uniprot
110648	Lmx1a	FANTOM
110784	Nr3c2	FANTOM
110794	Cebpe	FANTOM
110796	Tshz1	FANTOM
110805	Foxe1	FANTOM
110809	Srsf1	FANTOM
110913	Pou5f1-rs10	Uniprot
111241	Hmga1-rs1	Uniprot
112077	Mop3	Uniprot
112415	C030039L03Rik	FANTOM
11350	Abl1	FANTOM
114142	Foxp2	FANTOM
114565	Zfp295	FANTOM
114604	Prdm15	Uniprot
114606	Tle6	FANTOM
114642	Brdt	FANTOM
114674	Gtf2ird2	Uniprot
114712	Ferd3l	Uniprot
114741	Supt16h	FANTOM
114774	Pawr	FANTOM
114889	Vsx1	FANTOM
11538	Adnp	FANTOM
11545	Parp1	FANTOM
11568	Aebp1	FANTOM
11569	Aebp2	FANTOM
11614	Nr0b1	FANTOM
11622	Ahr	FANTOM
11624	Ahrr	Uniprot
11632	Aip	FANTOM
11634	Aire	FANTOM
116810	Foxn4	FANTOM
116848	Baz2a	Uniprot
116870	Mta1	FANTOM
116871	Mta3	FANTOM
116912	Sox16	Uniprot
11694	Alx3	FANTOM
11695	Alx4	FANTOM
117198	Ivns1abp	FANTOM
11733	Ank1	Uniprot
11736	Ankfy1	Uniprot
117590	Asb10	FANTOM
11785	Apbb1	FANTOM
11787	Apbb2	FANTOM
11789	Apc	FANTOM
11792	Apex1	FANTOM
11819	Nr2f2	FANTOM
11835	Ar	FANTOM
118445	Klf16	FANTOM
11859	Phox2a	FANTOM
11863	Arnt	FANTOM
11864	Arnt2	FANTOM
11865	Arntl	FANTOM
11878	Arx	FANTOM
11906	Zfhx3	FANTOM
11908	Atf1	FANTOM
11909	Atf2	FANTOM
11910	Atf3	FANTOM
11911	Atf4	FANTOM
11920	Atm	FANTOM
11921	Atoh1	FANTOM
11922	Neurod6	FANTOM
11923	Neurod4	FANTOM
11924	Neurog2	FANTOM
11925	Neurog3	FANTOM
11991	Hnrnpd	FANTOM
12013	Bach1	FANTOM
12014	Bach2	Uniprot
12020	Nkx3-2	FANTOM
12021	Bard1	FANTOM
12022	Barx1	FANTOM
12023	Barx2	FANTOM
12029	Bcl6b	FANTOM
12034	Phb2	FANTOM
12051	Bcl3	FANTOM
12053	Bcl6	FANTOM
12142	Prdm1	FANTOM
12151	Bmi1	FANTOM
12173	Bnc1	FANTOM
12180	Smyd1	FANTOM
12189	Brca1	FANTOM
12190	Brca2	FANTOM
12192	Zfp36l1	FANTOM
12193	Zfp36l2	FANTOM
12224	Klf5	FANTOM
12226	Btg1	FANTOM
12227	Btg2	FANTOM
12265	Ciita	FANTOM
12326	Camk4	Uniprot
12355	Nr1i3	FANTOM
12387	Ctnnb1	FANTOM
12393	Runx2	FANTOM
12394	Runx1	Uniprot
12395	Runx1t1	FANTOM
12396	Cbfa2t2	FANTOM
12398	Cbfa2t3	FANTOM
12399	Runx3	FANTOM
12400	Cbfb	FANTOM
12416	Cbx2	Uniprot
12417	Cbx3	FANTOM
12418	Cbx4	FANTOM
12454	Ccnk	Uniprot
12455	Ccnt1	Uniprot
12457	Ccrn4l	FANTOM
12566	Cdk2	Uniprot
12567	Cdk4	Uniprot
12572	Cdk7	Uniprot
12578	Cdkn2a	Uniprot
12579	Cdkn2b	Uniprot
12580	Cdkn2c	Uniprot
12581	Cdkn2d	Uniprot
12590	Cdx1	FANTOM
12591	Cdx2	FANTOM
12592	Cdx4	FANTOM
12606	Cebpa	FANTOM
12607	Cebpz	FANTOM
12608	Cebpb	FANTOM
12609	Cebpd	FANTOM
12611	Cebpg	FANTOM
12616	Cenpb	FANTOM
12648	Chd1	FANTOM
12653	Chgb	Uniprot
12677	Vsx2	FANTOM
12705	Cited1	FANTOM
12753	Clock	FANTOM
12785	Cnbp	FANTOM
12812	Coil	FANTOM
12848	Cops2	FANTOM
12904	Crabp2	FANTOM
12912	Creb1	FANTOM
12913	Creb3	FANTOM
12914	Crebbp	FANTOM
12915	Atf6b	FANTOM
12916	Crem	Uniprot
12951	Crx	FANTOM
12952	Cry1	FANTOM
13008	Csrp2	FANTOM
13009	Csrp3	FANTOM
13016	Ctbp1	FANTOM
13017	Ctbp2	Uniprot
13018	Ctcf	FANTOM
13047	Cux1	FANTOM
13048	Cux2	FANTOM
13132	Dab2	FANTOM
13134	Dach1	FANTOM
13163	Daxx	FANTOM
13170	Dbp	FANTOM
13172	Dbx1	Uniprot
13180	Pcbd1	FANTOM
13194	Ddb1	FANTOM
13196	Asap1	Uniprot
13198	Ddit3	FANTOM
13207	Ddx5	FANTOM
13345	Twist2	Uniprot
13390	Dlx1	FANTOM
13392	Dlx2	FANTOM
13393	Dlx3	FANTOM
13394	Dlx4	FANTOM
13395	Dlx5	FANTOM
13396	Dlx6	Uniprot
13418	Dnajc1	Uniprot
13433	Dnmt1	FANTOM
13435	Dnmt3a	FANTOM
13486	Dr1	FANTOM
13494	Drg1	Uniprot
13496	Arid3a	FANTOM
13555	E2f1	FANTOM
13557	E2f3	FANTOM
13559	E2f5	FANTOM
13560	E4f1	FANTOM
13591	Ebf1	FANTOM
13592	Ebf2	FANTOM
13593	Ebf3	FANTOM
13626	Eed	FANTOM
13653	Egr1	FANTOM
13654	Egr2	FANTOM
13655	Egr3	FANTOM
13656	Egr4	FANTOM
13661	Ehf	FANTOM
13709	Elf1	FANTOM
13710	Elf3	FANTOM
13711	Elf5	FANTOM
13712	Elk1	FANTOM
13713	Elk3	FANTOM
13714	Elk4	FANTOM
13716	Ell	FANTOM
13796	Emx1	FANTOM
13797	Emx2	FANTOM
13798	En1	FANTOM
13799	En2	FANTOM
13813	Eomes	FANTOM
13819	Epas1	FANTOM
13831	Epc1	FANTOM
13864	Nr2f6	FANTOM
13865	Nr2f1	FANTOM
13871	Ercc2	FANTOM
13872	Ercc3	FANTOM
13875	Erf	FANTOM
13876	Erg	FANTOM
13982	Esr1	FANTOM
13983	Esr2	FANTOM
13984	Esx1	FANTOM
13990	Smarcad1	FANTOM
14008	Etv2	FANTOM
14009	Etv1	FANTOM
14011	Etv6	FANTOM
14013	Mecom	FANTOM
14025	Bcl11a	FANTOM
14028	Evx1	FANTOM
14029	Evx2	Uniprot
14030	Ewsr1	FANTOM
140477	Dmbx1	FANTOM
140482	Zfp358	FANTOM
140489	Bhlhe23	Uniprot
14049	Eya2	FANTOM
14050	Eya3	FANTOM
140500	Acap3	Uniprot
14051	Eya4	FANTOM
14055	Ezh1	FANTOM
14056	Ezh2	FANTOM
140577	Ankrd6	FANTOM
140743	Rem2	Uniprot
14085	Fah	Uniprot
14105	Srsf10	Uniprot
14106	Foxh1	FANTOM
14154	Fem1a	Uniprot
14155	Fem1b	Uniprot
14200	Fhl2	FANTOM
14233	Foxi1	FANTOM
14234	Foxc2	FANTOM
14235	Foxm1	FANTOM
14236	Foxn2	FANTOM
14237	Foxd4	FANTOM
14238	Foxf2	FANTOM
14239	Foxs1	FANTOM
14240	Foxb2	Uniprot
14241	Foxl1	FANTOM
14247	Fli1	FANTOM
14265	Fmr1	FANTOM
14266	Aff2	Uniprot
14281	Fos	FANTOM
14282	Fosb	FANTOM
14283	Fosl1	FANTOM
14284	Fosl2	FANTOM
14357	Dtx1	FANTOM
14359	Fxr1	FANTOM
14375	Xrcc6	FANTOM
14390	Gabpa	FANTOM
14391	Gabpb1	FANTOM
14457	Gas7	Uniprot
14460	Gata1	FANTOM
14461	Gata2	FANTOM
14462	Gata3	FANTOM
14463	Gata4	FANTOM
14464	Gata5	FANTOM
14465	Gata6	FANTOM
14472	Gbx2	FANTOM
14489	Mtpn	Uniprot
14531	Gcm1	FANTOM
14534	Kat2a	Uniprot
14536	Nr6a1	Uniprot
14581	Gfi1	FANTOM
14582	Gfi1b	FANTOM
14605	Tsc22d3	FANTOM
14632	Gli1	FANTOM
14633	Gli2	FANTOM
14634	Gli3	FANTOM
14659	Glrp1	Uniprot
14797	Aes	FANTOM
14815	Nr3c1	FANTOM
14836	Gsc	FANTOM
14842	Gsx1	FANTOM
14843	Gsx2	FANTOM
14884	Gtf2h1	FANTOM
14885	Gtf2h4	FANTOM
14886	Gtf2i	FANTOM
14912	Nkx6-2	FANTOM
14957	Hist1h1d	FANTOM
14958	H1f0	FANTOM
15110	Hand1	FANTOM
15111	Hand2	FANTOM
15161	Hcfc1	FANTOM
15163	Hcls1	FANTOM
15181	Gm10093	Uniprot
15182	Hdac2	FANTOM
15183	Hdac3	FANTOM
15184	Hdac5	FANTOM
15185	Hdac6	Uniprot
15191	Hdgf	FANTOM
15193	Hdgfrp2	FANTOM
15194	Htt	FANTOM
15205	Hes1	FANTOM
15206	Hes2	FANTOM
15207	Hes3	Uniprot
15208	Hes5	Uniprot
15209	Hesx1	FANTOM
15213	Hey1	FANTOM
15214	Hey2	FANTOM
15218	Foxn1	FANTOM
15220	Foxq1	FANTOM
15221	Foxd3	FANTOM
15223	Foxj1	FANTOM
15227	Foxf1	FANTOM
15228	Foxg1	FANTOM
15229	Foxd1	FANTOM
15242	Hhex	FANTOM
15248	Hic1	FANTOM
15251	Hif1a	FANTOM
15258	Hipk2	Uniprot
15260	Hira	FANTOM
15273	Hivep2	FANTOM
15284	Hlx	FANTOM
15285	Mnx1	FANTOM
15289	Hmgb1	Uniprot
15331	Hmgn2	Uniprot
15353	Hmg20b	FANTOM
15354	Hmgb3	FANTOM
15361	Hmga1	FANTOM
15364	Hmga2	FANTOM
15370	Nr4a1	FANTOM
15371	Hmx1	FANTOM
15372	Hmx2	Uniprot
15373	Hmx3	Uniprot
15375	Foxa1	FANTOM
15376	Foxa2	FANTOM
15377	Foxa3	FANTOM
15378	Hnf4a	FANTOM
15379	Onecut1	FANTOM
15384	Hnrnpab	FANTOM
15387	Hnrnpk	FANTOM
15394	Hoxa1	FANTOM
15395	Hoxa10	FANTOM
15396	Hoxa11	FANTOM
15397	Hoxa11as	Uniprot
15398	Hoxa13	FANTOM
15399	Hoxa2	FANTOM
15400	Hoxa3	FANTOM
15401	Hoxa4	FANTOM
15402	Hoxa5	FANTOM
15403	Hoxa6	FANTOM
15404	Hoxa7	FANTOM
15405	Hoxa9	FANTOM
15407	Hoxb1	FANTOM
15408	Hoxb13	FANTOM
15410	Hoxb3	FANTOM
15412	Hoxb4	FANTOM
15413	Hoxb5	FANTOM
15414	Hoxb6	FANTOM
15415	Hoxb7	FANTOM
15416	Hoxb8	FANTOM
15417	Hoxb9	FANTOM
15421	Hoxc12	FANTOM
15422	Hoxc13	FANTOM
15423	Hoxc4	FANTOM
15424	Hoxc5	FANTOM
15425	Hoxc6	FANTOM
15426	Hoxc8	FANTOM
15427	Hoxc9	Uniprot
15429	Hoxd1	FANTOM
15430	Hoxd10	FANTOM
15431	Hoxd11	FANTOM
15432	Hoxd12	FANTOM
15433	Hoxd13	FANTOM
15434	Hoxd3	FANTOM
15436	Hoxd4	FANTOM
15437	Hoxd8	FANTOM
15438	Hoxd9	FANTOM
15460	Hr	FANTOM
15499	Hsf1	Uniprot
15500	Hsf2	FANTOM
15563	Htr5a	Uniprot
15569	Elavl2	FANTOM
15900	Irf8	FANTOM
15901	Id1	FANTOM
15902	Id2	FANTOM
15903	Id3	FANTOM
15904	Id4	FANTOM
15951	Ifi204	FANTOM
15976	Ifnar2	Uniprot
16150	Ikbkb	FANTOM
16151	Ikbkg	FANTOM
16201	Ilf3	FANTOM
16348	Invs	Uniprot
16362	Irf1	FANTOM
16363	Irf2	FANTOM
16364	Irf4	FANTOM
16371	Irx1	FANTOM
16372	Irx2	FANTOM
16373	Irx3	FANTOM
16391	Irf9	FANTOM
16392	Isl1	FANTOM
16468	Jarid2	FANTOM
16469	Jrk	FANTOM
16476	Jun	FANTOM
16477	Junb	FANTOM
16478	Jund	FANTOM
16596	Klf1	FANTOM
16597	Klf12	FANTOM
16598	Klf2	FANTOM
16599	Klf3	FANTOM
16600	Klf4	FANTOM
16601	Klf9	FANTOM
16656	Hivep3	FANTOM
16658	Mafb	FANTOM
16761	Labx	Uniprot
16764	Aff3	FANTOM
16814	Lbx1	FANTOM
16815	Lbx2	Uniprot
16825	Ldb1	FANTOM
16826	Ldb2	FANTOM
16842	Lef1	FANTOM
16869	Lhx1	FANTOM
16870	Lhx2	FANTOM
16871	Lhx3	FANTOM
16872	Lhx4	FANTOM
16873	Lhx5	FANTOM
16874	Lhx6	FANTOM
16875	Lhx8	Uniprot
16876	Lhx9	FANTOM
16909	Lmo2	FANTOM
16911	Lmo4	FANTOM
16917	Lmx1b	FANTOM
16918	Mycl1	FANTOM
16969	Zbtb7a	FANTOM
170574	Sp7	FANTOM
170644	Ubn1	FANTOM
170729	Scrt1	Uniprot
170734	Zscan5b	Uniprot
170740	Zfp287	FANTOM
170742	Sertad3	FANTOM
170763	Zfp87	Uniprot
170767	Rfxap	FANTOM
170771	Khdrbs2	FANTOM
170787	Hdac10	FANTOM
170791	Rbm39	FANTOM
170826	Ppargc1b	FANTOM
170828	Vgll1	FANTOM
170936	Zfp369	Uniprot
170938	Zfp617	Uniprot
17095	Lyl1	FANTOM
17119	Mxd1	FANTOM
17121	Mxd3	FANTOM
17122	Mxd4	FANTOM
17125	Smad1	FANTOM
17126	Smad2	FANTOM
17127	Smad3	FANTOM
17128	Smad4	FANTOM
171285	Havcr2	FANTOM
17129	Smad5	FANTOM
17130	Smad6	FANTOM
17131	Smad7	FANTOM
17132	Maf	FANTOM
17133	Maff	FANTOM
17134	Mafg	FANTOM
17135	Mafk	FANTOM
17172	Ascl1	FANTOM
17173	Ascl2	FANTOM
17184	Matr3	FANTOM
17187	Max	FANTOM
17188	Maz	FANTOM
17190	Mbd1	FANTOM
17191	Mbd2	FANTOM
17192	Mbd3	FANTOM
17193	Mbd4	Uniprot
17215	Mcm3	FANTOM
17216	Mcm2	FANTOM
17217	Mcm4	FANTOM
17218	Mcm5	FANTOM
17219	Mcm6	FANTOM
17220	Mcm7	FANTOM
17248	Mdm4	FANTOM
17257	Mecp2	FANTOM
17258	Mef2a	FANTOM
17259	Mef2b	FANTOM
17260	Mef2c	FANTOM
17261	Mef2d	FANTOM
17268	Meis1	FANTOM
17274	Rab8a	Uniprot
17283	Men1	FANTOM
17285	Meox1	FANTOM
17286	Meox2	FANTOM
17292	Mesp1	Uniprot
17293	Mesp2	Uniprot
17300	Foxc1	FANTOM
17301	Foxd2	FANTOM
17318	Mid1	Uniprot
17341	Bhlha15	FANTOM
17342	Mitf	FANTOM
17344	Pias2	FANTOM
17354	Mllt10	FANTOM
17355	Aff1	FANTOM
17420	Mnat1	Uniprot
17425	Foxk1	Uniprot
17428	Mnt	FANTOM
17480	Mpl	Uniprot
17536	Meis2	FANTOM
17537	Meis3	FANTOM
17681	Msc	FANTOM
17684	Cited2	FANTOM
17692	Msl3	FANTOM
17701	Msx1	FANTOM
17702	Msx2	FANTOM
17703	Msx3	Uniprot
17749	Polr2k	FANTOM
17764	Mtf1	FANTOM
17765	Mtf2	FANTOM
17859	Mxi1	FANTOM
17863	Myb	FANTOM
17864	Mybl1	FANTOM
17865	Mybl2	FANTOM
17869	Myc	FANTOM
17870	Mycs	Uniprot
17876	Myef2	FANTOM
17877	Myf5	FANTOM
17878	Myf6	FANTOM
17927	Myod1	FANTOM
17928	Myog	FANTOM
17932	Myt1	FANTOM
17933	Myt1l	FANTOM
17936	Nab1	FANTOM
17937	Nab2	FANTOM
17938	Naca	Uniprot
17954	Nap1l2	FANTOM
17955	Nap1l4	FANTOM
17977	Ncoa1	FANTOM
17978	Ncoa2	FANTOM
17979	Ncoa3	FANTOM
17984	Ndn	FANTOM
18002	Nedd8	Uniprot
18012	Neurod1	FANTOM
18013	Neurod2	FANTOM
18014	Neurog1	FANTOM
18018	Nfatc1	FANTOM
18019	Nfatc2	FANTOM
18020	Nfatc2ip	Uniprot
18021	Nfatc3	FANTOM
18022	Nfe2	FANTOM
18023	Nfe2l1	FANTOM
18024	Nfe2l2	FANTOM
18025	Nfe2l3	FANTOM
18027	Nfia	FANTOM
18028	Nfib	FANTOM
18029	Nfic	FANTOM
18030	Nfil3	FANTOM
18032	Nfix	FANTOM
18033	Nfkb1	FANTOM
18034	Nfkb2	FANTOM
18035	Nfkbia	FANTOM
18036	Nfkbib	FANTOM
18037	Nfkbie	Uniprot
18038	Nfkbil1	FANTOM
18044	Nfya	FANTOM
18045	Nfyb	FANTOM
18046	Nfyc	FANTOM
18071	Nhlh1	FANTOM
18072	Nhlh2	FANTOM
18088	Nkx2-2	FANTOM
18089	Nkx2-3	FANTOM
18091	Nkx2-5	FANTOM
18092	Nkx2-6	Uniprot
18094	Nkx2-9	FANTOM
18095	Nkx3-1	FANTOM
18096	Nkx6-1	FANTOM
18103	Nme2	FANTOM
18109	Mycn	FANTOM
18124	Nr4a3	FANTOM
18128	Notch1	Uniprot
18129	Notch2	FANTOM
18131	Notch3	FANTOM
18132	Notch4	FANTOM
18139	Zfml	FANTOM
18140	Uhrf1	Uniprot
18142	Npas1	FANTOM
18143	Npas2	FANTOM
18171	Nr1i2	FANTOM
18181	Nrf1	FANTOM
18185	Nrl	FANTOM
18193	Nsd1	FANTOM
18198	Musk	Uniprot
18227	Nr4a2	FANTOM
18291	Nobox	Uniprot
18292	Sebox	Uniprot
18393	Orc2	FANTOM
18412	Sqstm1	Uniprot
18420	Otp	Uniprot
18423	Otx1	FANTOM
18424	Otx2	FANTOM
18426	Ovol1	FANTOM
18432	Mybbp1a	FANTOM
18503	Pax1	FANTOM
18504	Pax2	FANTOM
18505	Pax3	FANTOM
18506	Pax4	FANTOM
18507	Pax5	FANTOM
18508	Pax6	FANTOM
18509	Pax7	FANTOM
18510	Pax8	FANTOM
18511	Pax9	FANTOM
18514	Pbx1	FANTOM
18515	Pbx2	FANTOM
18516	Pbx3	FANTOM
18519	Kat2b	FANTOM
18572	Pdcd11	FANTOM
18606	Enpp2	Uniprot
18609	Pdx1	FANTOM
18612	Etv4	FANTOM
18616	Peg3	FANTOM
18617	Rhox5	Uniprot
18626	Per1	FANTOM
18627	Per2	FANTOM
18628	Per3	FANTOM
18667	Pgr	FANTOM
18676	Phf2	FANTOM
18685	Phtf1	FANTOM
18736	Pou1f1	FANTOM
18740	Pitx1	FANTOM
18741	Pitx2	FANTOM
18742	Pitx3	FANTOM
18771	Pknox1	FANTOM
18789	Papola	FANTOM
18813	Pa2g4	FANTOM
18854	Pml	FANTOM
18933	Prrx1	FANTOM
18935	Phox2b	FANTOM
18949	Pnn	FANTOM
18983	Cnot7	FANTOM
18985	Pou2af1	FANTOM
18986	Pou2f1	FANTOM
18987	Pou2f2	FANTOM
18988	Pou2f3	FANTOM
18990	Pou3f-rs1	Uniprot
18991	Pou3f1	FANTOM
18992	Pou3f2	FANTOM
18993	Pou3f3	FANTOM
18994	Pou3f4	FANTOM
18996	Pou4f1	FANTOM
18997	Pou4f2	FANTOM
18998	Pou4f3	FANTOM
18999	Pou5f1	FANTOM
19009	Pou6f1	FANTOM
19013	Ppara	FANTOM
19014	Med1	FANTOM
19015	Ppard	FANTOM
19016	Pparg	FANTOM
19017	Ppargc1a	FANTOM
19018	Scand1	FANTOM
19049	Ppp1r1b	Uniprot
19056	Ppp3cb	Uniprot
19060	Ppp5c	Uniprot
19084	Prkar1a	Uniprot
19099	Mapk8ip1	Uniprot
19106	Eif2ak2	FANTOM
19127	Prop1	FANTOM
19130	Prox1	FANTOM
19134	Prpf4b	FANTOM
19182	Psmc3	Uniprot
19184	Psmc5	Uniprot
19202	Rhox6	Uniprot
19213	Ptf1a	FANTOM
192195	Ash1l	FANTOM
192231	Hexim1	FANTOM
192285	Phf21a	Uniprot
19231	Ptma	Uniprot
192651	Zfp286	FANTOM
192657	Ell2	FANTOM
19285	Ptrf	FANTOM
19290	Pura	FANTOM
19291	Purb	Uniprot
193043	Zfp3	Uniprot
19326	Rab11b	Uniprot
19330	Rab18	Uniprot
193452	Zfp184	FANTOM
19361	Rad51	FANTOM
19363	Rad51l1	FANTOM
193736	Zbtb12	FANTOM
19377	Rai1	FANTOM
193796	Kdm4b	FANTOM
19401	Rara	FANTOM
19411	Rarg	FANTOM
19434	Rax	FANTOM
194588	Gm4745	Uniprot
194655	Klf11	FANTOM
194738	Rhox11	Uniprot
194856	Rhox4e	Uniprot
195209	Gm22	Uniprot
195333	Gsc2	FANTOM
195522	Zfp691	Uniprot
195733	Grhl1	FANTOM
19645	Rb1	FANTOM
19646	Rbbp4	FANTOM
19650	Rbl1	FANTOM
19651	Rbl2	FANTOM
19655	Rbmx	FANTOM
19664	Rbpj	FANTOM
19668	Rbpjl	FANTOM
19687	Rfc1	FANTOM
19696	Rel	FANTOM
19697	Rela	FANTOM
19698	Relb	FANTOM
19704	Upf1	FANTOM
19708	Dpf2	FANTOM
19712	Rest	FANTOM
19720	Trim27	FANTOM
19724	Rfx1	FANTOM
19725	Rfx2	FANTOM
19726	Rfx3	FANTOM
19727	Rfxank	FANTOM
19763	Ring1	FANTOM
19777	C80913	FANTOM
19820	Rlim	FANTOM
19821	Rnf2	FANTOM
19822	Rnf4	FANTOM
19826	Rnps1	FANTOM
19883	Rora	FANTOM
19885	Rorc	FANTOM
20016	Polr1c	FANTOM
20017	Polr1b	FANTOM
20018	Polr1d	FANTOM
20019	Polr1a	FANTOM
20020	Polr2a	FANTOM
20021	Polr2c	FANTOM
20022	Polr2j	FANTOM
20024	Sub1	FANTOM
20128	Trim30a	Uniprot
20174	Ruvbl2	FANTOM
20181	Rxra	FANTOM
20182	Rxrb	FANTOM
20183	Rxrg	FANTOM
20184	Uimc1	FANTOM
20185	Ncor1	FANTOM
20186	Nr1h4	FANTOM
20204	Prrx2	FANTOM
20218	Khdrbs1	FANTOM
20220	Sap18	FANTOM
20230	Satb1	FANTOM
20231	Nkx1-2	Uniprot
20289	Scx	Uniprot
20371	Foxp3	FANTOM
20375	Sfpi1	FANTOM
20382	Srsf2	FANTOM
20383	Srsf3	FANTOM
20384	Srsf5	FANTOM
20409	Ostf1	Uniprot
20429	Shox2	FANTOM
20439	Siah2	Uniprot
20464	Sim1	FANTOM
20465	Sim2	FANTOM
20466	Sin3a	FANTOM
20467	Sin3b	FANTOM
20471	Six1	FANTOM
20472	Six2	FANTOM
20473	Six3	FANTOM
20474	Six4	FANTOM
20475	Six5	FANTOM
20476	Six6	FANTOM
20480	Clpb	Uniprot
20481	Ski	FANTOM
20482	Skil	FANTOM
20583	Snai2	FANTOM
20585	Hltf	FANTOM
20586	Smarca4	FANTOM
20587	Smarcb1	FANTOM
20588	Smarcc1	FANTOM
20589	Ighmbp2	FANTOM
20591	Kdm5c	FANTOM
20592	Kdm5d	FANTOM
20602	Ncor2	FANTOM
20613	Snai1	FANTOM
20638	Snrpb	FANTOM
20641	Snrpd1	FANTOM
20664	Sox1	FANTOM
20665	Sox10	FANTOM
20666	Sox11	FANTOM
20667	Sox12	FANTOM
20668	Sox13	FANTOM
20669	Sox14	FANTOM
20670	Sox15	FANTOM
20671	Sox17	FANTOM
20672	Sox18	Uniprot
20673	Sox19	Uniprot
20674	Sox2	FANTOM
20675	Sox3	FANTOM
20677	Sox4	FANTOM
20678	Sox5	FANTOM
20679	Sox6	FANTOM
20680	Sox7	FANTOM
20681	Sox8	FANTOM
20682	Sox9	FANTOM
20683	Sp1	FANTOM
20684	Sp100	Uniprot
20687	Sp3	FANTOM
20688	Sp4	FANTOM
20689	Sall3	FANTOM
207259	Zbtb7c	Uniprot
20728	Spic	FANTOM
207806	Gm608	Uniprot
20787	Srebf1	FANTOM
20788	Srebf2	FANTOM
20807	Srf	FANTOM
208076	Pknox2	FANTOM
208104	Mlxip	FANTOM
208146	Yeats2	FANTOM
20819	Srst	Uniprot
20821	Trim21	FANTOM
20823	Ssb	FANTOM
208258	Ankrd33	FANTOM
208266	Dot1l	FANTOM
208292	Zfp871	Uniprot
20833	Ssrp1	FANTOM
20841	Zfp143	FANTOM
20842	Stag1	Uniprot
208439	Klhl29	Uniprot
208440	Dip2c	FANTOM
20846	Stat1	FANTOM
20847	Stat2	FANTOM
20848	Stat3	FANTOM
20849	Stat4	FANTOM
20850	Stat5a	FANTOM
20851	Stat5b	FANTOM
20852	Stat6	FANTOM
208628	Kntc1	FANTOM
208647	Creb3l2	Uniprot
208677	Creb3l3	FANTOM
208715	Hmgcs1	Uniprot
208727	Hdac4	FANTOM
208884	Zdhhc9	FANTOM
20893	Bhlhe40	FANTOM
20901	Strap	Uniprot
209011	Sirt7	FANTOM
20922	Supt4h1	FANTOM
209225	Zfp710	Uniprot
20924	Supt5h	FANTOM
20926	Supt6h	FANTOM
209357	Gtf2h3	FANTOM
209361	Taf3	Uniprot
209416	Gpkow	Uniprot
209446	Tfe3	FANTOM
209448	Hoxc10	FANTOM
209707	Lcorl	Uniprot
20997	T	FANTOM
210104	Zfp658	Uniprot
210105	Zfp719	Uniprot
210135	Zfp180	FANTOM
210162	Zkscan2	Uniprot
210172	Zfp526	Uniprot
210503	Zfp677	FANTOM
210719	Mkx	FANTOM
210853	Zfp947	Uniprot
211134	Lzts1	FANTOM
211151	Churc1	FANTOM
211378	6720489N17Rik	Uniprot
211586	Tfdp2	FANTOM
212168	Zswim4	FANTOM
212276	Zfp748	Uniprot
212281	A530054K11Rik	Uniprot
212391	Lcor	FANTOM
212569	Zfp273	FANTOM
212712	Satb2	FANTOM
213011	Zfp583	FANTOM
213109	Phf3	FANTOM
213389	Prdm9	FANTOM
21339	Taf1a	FANTOM
21340	Taf1b	FANTOM
21341	Taf1c	FANTOM
21343	Taf6	FANTOM
21349	Tal1	FANTOM
21350	Tal2	FANTOM
21357	Tarbp2	FANTOM
21372	Tbl1x	FANTOM
21374	Tbp	FANTOM
21375	Tbr1	FANTOM
21380	Tbx1	FANTOM
21384	Tbx15	FANTOM
21385	Tbx2	FANTOM
21386	Tbx3	FANTOM
21387	Tbx4	FANTOM
21388	Tbx5	FANTOM
21389	Tbx6	FANTOM
21399	Tcea1	FANTOM
213990	Agap3	FANTOM
21400	Tcea2	FANTOM
21401	Tcea3	FANTOM
21405	Hnf1a	FANTOM
21406	Tcf12	FANTOM
21407	Tcf15	FANTOM
21408	Zfp354a	FANTOM
21410	Hnf1b	FANTOM
214105	Sox30	FANTOM
21411	Tcf20	FANTOM
21412	Tcf21	FANTOM
21413	Tcf4	FANTOM
21414	Tcf7	FANTOM
21415	Tcf7l1	FANTOM
21416	Tcf7l2	FANTOM
214162	Mll1	FANTOM
21417	Zeb1	FANTOM
21418	Tfap2a	FANTOM
21419	Tfap2b	FANTOM
21420	Tfap2c	FANTOM
21422	Tfcp2	FANTOM
21423	Tcf3	FANTOM
21425	Tfeb	FANTOM
21426	Tfec	FANTOM
21427	Vps72	Uniprot
21428	Mlx	FANTOM
21429	Ubtf	FANTOM
214384	Myocd	FANTOM
21453	Tcof1	FANTOM
214669	L3mbtl2	FANTOM
214742	Rcor3	Uniprot
214779	Zfp879	Uniprot
214855	Arid5a	Uniprot
214899	Kdm5a	FANTOM
215031	Vgll2	FANTOM
215627	Zbtb8b	Uniprot
216151	Polrmt	Uniprot
216154	Med16	FANTOM
216177	AU041133	Uniprot
216285	Alx1	FANTOM
216456	Gls2	Uniprot
21652	Phf1	FANTOM
216558	Ugp2	Uniprot
216578	Papolg	FANTOM
21674	Sry	FANTOM
21676	Tead1	FANTOM
21677	Tead2	FANTOM
21678	Tead3	FANTOM
21679	Tead4	FANTOM
21681	Alyref	FANTOM
21685	Tef	FANTOM
216874	Camta2	Uniprot
217031	Tada2a	FANTOM
217069	Trim25	FANTOM
217082	Hlf	FANTOM
217127	Myst2	FANTOM
217166	Nr1d1	FANTOM
21749	Terf1	Uniprot
21750	Terf2	Uniprot
217558	G2e3	Uniprot
217578	Baz1a	FANTOM
217653	Mis18bp1	FANTOM
21780	Tfam	Uniprot
21781	Tfdp1	FANTOM
217864	Rcor1	Uniprot
218030	Pou6f2	FANTOM
21804	Tgfb1i1	FANTOM
21807	Tsc22d1	FANTOM
218100	Zfp322a	Uniprot
21815	Tgif1	FANTOM
218311	Zfp455	Uniprot
218314	Zfp595	FANTOM
21833	Thra	FANTOM
21834	Thrb	FANTOM
21835	Thrsp	Uniprot
21843	Tial1	FANTOM
218440	Ankrd34b	Uniprot
21847	Klf10	FANTOM
21848	Trim24	FANTOM
21849	Trim28	FANTOM
218490	Btf3	FANTOM
21853	Timeless	FANTOM
218613	Mier3	Uniprot
218624	Il31ra	Uniprot
21869	Nkx2-1	FANTOM
218772	Rarb	FANTOM
218832	Polr3a	FANTOM
21885	Tle1	FANTOM
21886	Tle2	FANTOM
21887	Tle3	FANTOM
21888	Tle4	Uniprot
218973	Wdhd1	FANTOM
218989	6720456H20Rik	Uniprot
21907	Nr2e1	FANTOM
21908	Tlx1	FANTOM
21909	Tlx2	FANTOM
219150	Hmbox1	FANTOM
21917	Tmpo	Uniprot
21929	Tnfaip3	FANTOM
21945	Dedd	FANTOM
21974	Top2b	FANTOM
21981	Ppp1r13b	Uniprot
22025	Nr2c1	FANTOM
22026	Nr2c2	FANTOM
22051	Trip6	FANTOM
22057	Tob1	FANTOM
22059	Trp53	FANTOM
22061	Trp63	FANTOM
22062	Trp73	FANTOM
22083	Ctr9	FANTOM
22088	Tsg101	FANTOM
22130	Ttf1	Uniprot
22141	Tub	Uniprot
22157	Tulp1	Uniprot
22158	Tulp3	FANTOM
22160	Twist1	FANTOM
22200	Uba3	Uniprot
22221	Ubp1	FANTOM
22255	Uncx	Uniprot
22259	Nr1h3	FANTOM
22260	Nr1h2	FANTOM
22278	Usf1	FANTOM
22282	Usf2	FANTOM
22286	Utf1	FANTOM
223227	Sox21	FANTOM
22326	Vax1	FANTOM
22337	Vdr	FANTOM
22344	Vezf1	FANTOM
22346	Vhl	FANTOM
223669	Zfp7	FANTOM
223690	Ankrd54	FANTOM
223701	Mkl1	FANTOM
223754	Tbc1d22a	FANTOM
223773	Zbed4	Uniprot
223843	Dbx2	Uniprot
22385	Baz1b	FANTOM
223922	Atf7	FANTOM
22404	Wiz	Uniprot
22431	Wt1	FANTOM
22433	Xbp1	FANTOM
224419	ORF63	Uniprot
224585	Zfp160	FANTOM
224598	Zfp758	Uniprot
224650	Anks1	FANTOM
224656	Zfp523	FANTOM
224691	Zfp472	Uniprot
224694	Zfp81	Uniprot
224762	Trim31	FANTOM
224829	Trerf1	FANTOM
224893	Zfp959	Uniprot
224902	Safb2	FANTOM
224903	Safb	FANTOM
225207	Zfp521	Uniprot
225518	Prdm6	FANTOM
225631	Onecut2	FANTOM
225876	Kdm2a	FANTOM
225895	Taf6l	FANTOM
225908	Gm98	Uniprot
22591	Xpc	FANTOM
22596	Xrcc5	FANTOM
225998	Rorb	FANTOM
226049	Dmrt2	FANTOM
226075	Glis3	FANTOM
22608	Ybx1	FANTOM
226182	Taf5	FANTOM
22632	Yy1	FANTOM
22634	Plagl1	Uniprot
22639	Zfa	Uniprot
22640	Zfp1	FANTOM
22642	Zbtb17	FANTOM
22643	Zfp101	Uniprot
226442	Zfp281	FANTOM
22646	Zfp105	FANTOM
226470	Zbtb41	Uniprot
22648	Zfp11	FANTOM
22654	Zfp13	FANTOM
22658	Pcgf2	FANTOM
22661	Zfp148	FANTOM
226641	Atf6	FANTOM
22666	Zfp161	FANTOM
22668	Sf1	FANTOM
226747	Ahctf1	FANTOM
22678	Zfp2	FANTOM
22680	Zfp207	FANTOM
22685	Zfp239	FANTOM
22688	Zfp26	FANTOM
22689	Zfp27	FANTOM
226896	Tfap2d	FANTOM
22690	Zfp28	FANTOM
22691	Zscan2	FANTOM
22693	Zfp30	FANTOM
22694	Zfp35	Uniprot
22695	Zfp36	FANTOM
22696	Zfp37	FANTOM
22697	Zscan21	FANTOM
22698	Zfp39	Uniprot
226982	Eif5b	FANTOM
22700	Zfp40	Uniprot
22701	Zfp41	FANTOM
22702	Zfp42	FANTOM
22704	Zfp46	FANTOM
22709	Zfp51	FANTOM
227099	Pms1	FANTOM
22710	Zfp52	Uniprot
22712	Zfp54	Uniprot
22715	Zfp57	FANTOM
22717	Zfp59	Uniprot
22718	Zfp60	Uniprot
22719	Zfp61	Uniprot
22720	Zfp62	FANTOM
22722	Zfp64	FANTOM
22724	Zbtb7b	FANTOM
22746	Zfp85-rs1	Uniprot
22750	Zfp9	FANTOM
22751	Zfp90	FANTOM
22754	Zfp92	Uniprot
22755	Zfp93	Uniprot
22756	Zfp94	Uniprot
22757	Zkscan5	FANTOM
22758	Zscan12	Uniprot
22759	Zfp97	Uniprot
22761	Zfpm1	FANTOM
22762	Zfpm2	FANTOM
22764	Zfx	FANTOM
227644	Snapc4	FANTOM
227656	Rexo4	FANTOM
22767	Zfy1	Uniprot
22768	Zfy2	Uniprot
22770	Zhx1	FANTOM
22771	Zic1	FANTOM
22772	Zic2	FANTOM
22773	Zic3	FANTOM
22774	Zic4	Uniprot
22775	Zik1	Uniprot
22776	Zim1	Uniprot
22778	Ikzf1	FANTOM
22779	Ikzf2	FANTOM
22780	Ikzf3	FANTOM
22781	Ikzf4	Uniprot
22791	Dnajc2	FANTOM
228136	Zdhhc5	Uniprot
228491	Zfp770	Uniprot
228598	Ebf4	FANTOM
228731	Nkx2-4	Uniprot
228775	Trib3	FANTOM
228790	Asxl1	FANTOM
228807	Zfp341	FANTOM
228829	Phf20	FANTOM
228839	Tgif2	FANTOM
228852	Ppp1r16b	Uniprot
228869	Ncoa5	FANTOM
228876	Zfp334	FANTOM
228880	Zmynd8	Uniprot
228911	Tshz2	FANTOM
228913	Zfp217	FANTOM
228980	Taf4a	FANTOM
229003	BC006779	FANTOM
229004	Gmeb2	FANTOM
229055	Zbtb10	FANTOM
229534	Pbxip1	FANTOM
229542	Gatad2b	FANTOM
229615	Pias3	FANTOM
229663	Csde1	FANTOM
229700	Rbm15	FANTOM
229906	Gtf2b	FANTOM
230025	Prdm13	FANTOM
230073	Ddx58	Uniprot
230119	Zbtb5	FANTOM
230162	Zfp189	FANTOM
230587	Glis1	FANTOM
230674	Kdm4a	FANTOM
230700	Foxj3	FANTOM
230753	Thrap3	FANTOM
230761	Zfp362	Uniprot
230824	Grhl3	Uniprot
230848	Zbtb40	FANTOM
230908	Tardbp	FANTOM
230936	Phf13	FANTOM
230991	B930041F14Rik	Uniprot
231044	Gbx1	Uniprot
231051	Mll3	FANTOM
231151	Tada2b	Uniprot
231329	Polr2b	FANTOM
231386	Ythdc1	FANTOM
231464	Cnot6l	FANTOM
231769	Sfswap	FANTOM
231866	Zfp12	FANTOM
231986	Jazf1	FANTOM
231991	Creb5	Uniprot
232077	Foxi3	Uniprot
232232	Hdac11	FANTOM
232286	Tmf1	FANTOM
232337	Zfp637	FANTOM
232430	Crebl2	FANTOM
232784	Zfp212	FANTOM
232791	Cnot3	FANTOM
232807	Ppp1r12c	Uniprot
232816	Zfp628	Uniprot
232853	Zfp954	Uniprot
232854	Zfp418	FANTOM
232855	Zfp772	Uniprot
232875	Zscan18	FANTOM
232878	Zscan22	FANTOM
232879	Zbtb45	FANTOM
232906	Grlf1	FANTOM
232966	Zfp114	Uniprot
232976	Zfp574	Uniprot
232989	Hnrnpul1	FANTOM
233056	Zfp790	Uniprot
233057	Zfp940	Uniprot
233058	Zfp420	Uniprot
233060	Zfp382	FANTOM
233168	AI987944	Uniprot
233208	Scaf1	FANTOM
233410	Zfp592	FANTOM
233490	Crebzf	FANTOM
233532	Rsf1	FANTOM
233863	Gtf3c1	FANTOM
233887	Zfp553	FANTOM
233890	Zfp768	FANTOM
233893	Zfp764	FANTOM
233902	Fbxl19	FANTOM
233905	Zfp646	FANTOM
233908	Fus	FANTOM
233987	Zfp958	Uniprot
234135	Whsc1l1	FANTOM
234203	Zfp353	Uniprot
234219	Helt	Uniprot
234358	Zfp930	FANTOM
234362	Zfp868	Uniprot
234366	Gatad2a	FANTOM
234373	Sugp2	FANTOM
234413	Zfp961	Uniprot
234725	Zfp612	FANTOM
234959	Med17	FANTOM
235028	Zfp426	FANTOM
235041	Kank2	FANTOM
235047	Zfp809	Uniprot
235048	Zfp599	Uniprot
235050	Zfp810	Uniprot
235132	Zbtb44	Uniprot
235134	Nfrkb	FANTOM
235320	Zbtb16	FANTOM
235442	Rab8b	Uniprot
235459	Gtf2a2	FANTOM
235582	Glyctk	Uniprot
235623	Scap	Uniprot
235682	Zfp445	FANTOM
235907	Zfp71-rs1	Uniprot
235956	Zfp825	FANTOM
236193	Zfp709	FANTOM
236366	5730507C01Rik	Uniprot
236537	Zfp352	Uniprot
237052	Tceal1	FANTOM
237336	Tbpl1	FANTOM
237339	L3mbtl3	FANTOM
237411	Zfp938	Uniprot
237558	Gm239	Uniprot
237615	Ankrd52	Uniprot
237758	Zfp454	FANTOM
237775	Zfp867	FANTOM
237911	Brip1	FANTOM
23808	Ash2l	FANTOM
238247	Arid4a	FANTOM
23827	Bpnt1	Uniprot
23849	Klf6	FANTOM
23850	Pappa2	Uniprot
23856	Dido1	FANTOM
23857	Dmtf1	FANTOM
238673	Zfp367	Uniprot
238690	Zfp458	FANTOM
238693	Zfp58	Uniprot
23871	Ets1	FANTOM
23872	Ets2	FANTOM
238722	Zfp72	Uniprot
23877	Fiz1	FANTOM
23879	Fxr2	FANTOM
238803	Zfp366	FANTOM
23885	Gmcl1	Uniprot
23894	Gtf2h2	FANTOM
23897	Hax1	FANTOM
239099	Homez	FANTOM
239102	Zfhx2	FANTOM
239122	Setdb2	Uniprot
23942	Mta2	FANTOM
239546	Zfp647	FANTOM
23957	Nr0b2	FANTOM
23958	Nr2e3	FANTOM
239652	Zfp641	FANTOM
23967	Osr1	Uniprot
239719	Mkl2	FANTOM
23989	Med24	Uniprot
23994	Dazap2	FANTOM
239985	Arid1b	FANTOM
240034	Zfp760	FANTOM
240041	Zfp945	Uniprot
240063	Zfp811	Uniprot
240064	Zfp799	Uniprot
240066	Zfp870	Uniprot
240067	Zfp952	Uniprot
240068	Zfp563	FANTOM
240120	Zfp119b	Uniprot
240263	Fem1c	Uniprot
240427	Setbp1	FANTOM
240442	Adnp2	FANTOM
240476	Zfp407	FANTOM
240590	Dmrt3	FANTOM
24068	Sra1	Uniprot
24069	Sufu	FANTOM
240690	St18	FANTOM
24074	Taf7	FANTOM
24075	Taf10	FANTOM
240869	Zbtb37	Uniprot
24105	Rbck1	FANTOM
241066	Carf	FANTOM
24113	Vax2	FANTOM
24116	Whsc2	FANTOM
241311	Zbtb34	FANTOM
24132	Zfp53	Uniprot
241322	Zbtb6	FANTOM
24135	Zfp68	Uniprot
24136	Zeb2	FANTOM
241447	Lass6	Uniprot
241520	Fam171b	Uniprot
241764	L3mbtl1	FANTOM
242109	Zfp697	Uniprot
242466	Zfp462	FANTOM
242509	Bnc2	Uniprot
242523	Dmrta1	FANTOM
242620	Dmrta2	Uniprot
242705	E2f2	FANTOM
242747	Zfp933	Uniprot
243308	A430033K04Rik	Uniprot
243372	Zfp775	Uniprot
243529	H1fx	FANTOM
243833	Zfp128	FANTOM
243834	Zfp324	FANTOM
243905	Zfp568	Uniprot
243906	Zfp14	FANTOM
243931	Tshz3	FANTOM
243937	Zfp536	Uniprot
243963	Zfp473	FANTOM
243983	Zdhhc13	FANTOM
244059	Chd2	FANTOM
244216	Zfp771	Uniprot
244219	Zfp668	Uniprot
244349	Myst3	FANTOM
244556	Zfp791	Uniprot
244579	Tox3	FANTOM
244713	Zfp317	FANTOM
244721	Zfp846	Uniprot
244813	Bsx	Uniprot
244954	Prss35	Uniprot
245007	Zbtb38	FANTOM
245109	Zscan4c	Uniprot
245174	Zfp937	Uniprot
245263	Gm4981	Uniprot
245368	Zfp300	FANTOM
245572	Tbx22	FANTOM
245583	Tgif2lx1	FANTOM
245595	Zfp711	FANTOM
245596	Hdx	FANTOM
245671	Klf8	FANTOM
245688	Rbbp7	FANTOM
245695	Tceanc	FANTOM
245841	Polr2h	FANTOM
246086	Onecut3	Uniprot
246196	Zfp277	FANTOM
246198	Mllt6	FANTOM
246791	Obox3	Uniprot
246792	Obox2	Uniprot
252829	Obox5	Uniprot
252830	Obox6	Uniprot
252838	Tox	FANTOM
252973	Grhl2	Uniprot
260298	Fev	FANTOM
26356	Ing1	FANTOM
26371	Ciao1	Uniprot
26379	Esrra	FANTOM
26380	Esrrb	FANTOM
26381	Esrrg	FANTOM
26386	Hsf4	FANTOM
26404	Map3k12	Uniprot
26413	Mapk1	Uniprot
26417	Mapk3	Uniprot
26419	Mapk8	Uniprot
26423	Nr5a1	FANTOM
26424	Nr5a2	FANTOM
26427	Creb3l1	FANTOM
26465	Zfp146	FANTOM
26466	Zfp260	Uniprot
26754	Cops5	FANTOM
268281	Shprh	FANTOM
268294	Zbtb24	FANTOM
268301	Sowahc	FANTOM
268396	Sh3pxd2b	Uniprot
268417	Zkscan17	FANTOM
268448	Phf12	FANTOM
268469	Zfp652	Uniprot
268564	Zbtb1	FANTOM
268670	Zfp759	Uniprot
268741	Tox4	FANTOM
268903	Nrip1	FANTOM
268932	Caskin1	Uniprot
268936	Brpf3	FANTOM
26896	Med14	FANTOM
26910	Figla	FANTOM
269252	Gtf3c4	FANTOM
26927	Foxl2	FANTOM
269344	Ell3	FANTOM
269389	Tox2	FANTOM
26939	Polr3e	FANTOM
269397	Ss18l1	FANTOM
269401	Znf512b	FANTOM
269424	Phf17	FANTOM
269585	Zscan20	Uniprot
269610	Chd5	FANTOM
269639	Zfp512	FANTOM
269704	Zfp664	Uniprot
269713	Clip2	Uniprot
26972	Spo11	FANTOM
269800	Zfp384	FANTOM
269870	Zfp446	FANTOM
26992	Brd7	FANTOM
269997	Zfp747	Uniprot
270004	Foxi2	Uniprot
270076	Gcdh	Uniprot
270210	Zfp651	Uniprot
27049	Etv3	Uniprot
27056	Irf5	FANTOM
27057	Ncoa4	FANTOM
27059	Sh3d19	Uniprot
270627	Taf1	FANTOM
270669	Mbtps2	Uniprot
27081	Zfp275	FANTOM
271278	BC024139	Uniprot
271305	Phf21b	FANTOM
271377	Zbtb11	FANTOM
27140	Tlx3	FANTOM
271887	BC066135	FANTOM
27217	Mixl1	FANTOM
27221	Chaf1a	FANTOM
27223	Trp53bp1	FANTOM
27224	Tceb3	FANTOM
272322	Arntl2	FANTOM
272347	Zfp398	FANTOM
272359	Irf2bp1	FANTOM
272382	Spib	FANTOM
27274	Zfp354b	FANTOM
27275	Nufip1	Uniprot
27386	Npas3	FANTOM
27632	Rdbp	FANTOM
277353	Tcfl5	FANTOM
278672	Duxbl	Uniprot
28019	Ing4	FANTOM
29806	Limd1	FANTOM
29808	Mga	Uniprot
29813	Zfp385a	FANTOM
29861	Dpf1	FANTOM
29871	Scmh1	FANTOM
30046	Zfp292	FANTOM
30051	Spdef	FANTOM
30794	Pdlim4	FANTOM
30841	Kdm2b	FANTOM
30923	Foxe3	FANTOM
30927	Snai3	FANTOM
30928	Zfp238	FANTOM
30939	Pttg1	FANTOM
30942	Hnf4g	FANTOM
30944	Zfp354c	FANTOM
30945	Rnf19a	FANTOM
30946	Abt1	FANTOM
30948	Bin1	FANTOM
30951	Cbx8	FANTOM
319178	Hist1h2bb	FANTOM
319182	Hist1h2bh	FANTOM
319188	Hist1h2bp	FANTOM
319196	Ankrd5	FANTOM
319207	Pgbd1	Uniprot
319475	Zfp672	Uniprot
319535	Zfp182	FANTOM
319594	Hif1an	FANTOM
319601	Zfp653	FANTOM
319615	Zfp944	Uniprot
319695	Ankar	Uniprot
319748	Zfp865	Uniprot
319758	Rfx7	FANTOM
319955	Ercc6	FANTOM
320022	Ccdc79	Uniprot
320080	Zbtb39	FANTOM
320145	Sp8	FANTOM
320267	Fubp3	FANTOM
320376	Bcorl1	Uniprot
320429	Trank1	Uniprot
320522	Bhlha9	Uniprot
320586	A630089N07Rik	Uniprot
320595	Phf8	FANTOM
320633	Zbtb26	FANTOM
320683	Zfp629	Uniprot
320713	Mysm1	Uniprot
320790	Chd7	FANTOM
320799	Zhx3	FANTOM
320858	L3mbtl4	Uniprot
320995	Rfx6	FANTOM
327987	Med13	FANTOM
327992	Hsf5	Uniprot
328365	Zmiz1	Uniprot
328440	Npm2	FANTOM
328572	Ep300	FANTOM
328918	Zscan30	Uniprot
328977	Zfp532	Uniprot
329002	Zfp236	FANTOM
329003	Zfp516	Uniprot
329559	Zfp335	FANTOM
329575	Gm14325	Uniprot
329934	Foxo6	Uniprot
330301	Zfp786	FANTOM
330361	AW146020	FANTOM
330463	Zfp78	FANTOM
330502	Zfp82	FANTOM
330788	Zfp866	Uniprot
330959	Snapc5	FANTOM
332221	Zscan10	FANTOM
332937	Tfap2e	FANTOM
338354	Zfp780b	Uniprot
353187	Nr1d2	FANTOM
353208	Zfp931	Uniprot
378435	Mafa	FANTOM
380669	Lin28b	Uniprot
380855	Rsl1	Uniprot
380993	Zfat	Uniprot
381022	Mll2	FANTOM
381066	Zfp948	Uniprot
381067	Zfp229	FANTOM
381319	Batf3	FANTOM
381359	Prdm12	FANTOM
381373	Sp9	Uniprot
381405	Zfp663	Uniprot
381410	Zfp408	FANTOM
381463	Nr1h5	Uniprot
381549	Zfp69	Uniprot
381990	Zbtb2	FANTOM
382019	Zfp882	Uniprot
382056	Crtc1	FANTOM
382066	Prdm10	FANTOM
382074	Foxr1	Uniprot
382118	Zfp167	Uniprot
382207	Phf16	FANTOM
382209	Rhox3a	Uniprot
382282	Rhox12	Uniprot
382639	Zbtb42	Uniprot
382867	Zfp488	FANTOM
382913	Neil2	FANTOM
383491	Prdm14	FANTOM
384452	Noto	Uniprot
384763	Zfp667	Uniprot
385343	Rhox1	Uniprot
385674	Zfp174	FANTOM
386626	Zfp640	Uniprot
386655	Eid2	Uniprot
387131	Ssxb9	FANTOM
387132	Ssxb2	FANTOM
387609	Zhx2	FANTOM
403175	Tigd4	FANTOM
407812	Zfp941	Uniprot
407823	Baz2b	FANTOM
408062	Zfp873	FANTOM
408065	Zfp456	Uniprot
408067	Zfp874b	Uniprot
408068	Zfp738	Uniprot
431706	Zfp457	FANTOM
432731	Zfp187	FANTOM
432769	Zfp708	FANTOM
432800	Gm5454	Uniprot
433182	Gm5506	FANTOM
433375	Creg1	FANTOM
433586	Maml3	FANTOM
433759	Hdac1	FANTOM
433791	Gm13251	Uniprot
433804	Gm13154	Uniprot
434174	Hmg1l1	Uniprot
434178	Zfp141	FANTOM
434179	Gm5595	Uniprot
434373	Gm5611	FANTOM
434377	Zfp560	FANTOM
434484	Sp140	FANTOM
434758	Rhox3h	Uniprot
434759	Rhox4c	Uniprot
434760	Rhox2d	Uniprot
434764	Rhox2f	Uniprot
434766	Rhox2g	Uniprot
434768	Rhox8	Uniprot
434769	Rhox10	Uniprot
436240	Foxr2	Uniprot
448850	Znhit3	FANTOM
449000	Zfp960	Uniprot
449521	Zfp213	FANTOM
474156	Zbtb9	FANTOM
494448	Cbx6	FANTOM
50496	E2f6	FANTOM
50524	Sall2	FANTOM
50708	Hist1h1c	FANTOM
50709	Hist1h1e	FANTOM
50721	Sirt6	Uniprot
50754	Fbxw7	Uniprot
50783	Lsm4	Uniprot
50794	Klf13	FANTOM
50796	Dmrt1	FANTOM
50817	Solh	FANTOM
50868	Keap1	Uniprot
50887	Hmgn5	FANTOM
50907	Preb	FANTOM
50913	Olig2	FANTOM
50914	Olig1	FANTOM
50916	Irx4	FANTOM
50996	Pdcd7	Uniprot
51791	Rgs14	FANTOM
51792	Ppp2r1a	Uniprot
51796	Srrm1	FANTOM
51813	Ccnc	Uniprot
51886	Fubp1	FANTOM
52024	Ankrd22	FANTOM
52040	Ppp1r10	Uniprot
52231	Ankzf1	FANTOM
52397	Zfp644	FANTOM
52502	Carhsp1	Uniprot
52609	Cbx7	FANTOM
52615	Suz12	FANTOM
52679	E2f7	Uniprot
52705	Krr1	Uniprot
52708	Zfp410	FANTOM
52712	Zkscan6	FANTOM
52897	Rbfox3	Uniprot
52915	Zmiz2	Uniprot
53314	Batf	FANTOM
53317	Plrg1	FANTOM
53323	Ube2k	FANTOM
53357	Pla2g6	Uniprot
53380	Psmd10	Uniprot
53404	Atoh7	Uniprot
53415	Htatip2	FANTOM
53417	Hif3a	FANTOM
53422	Ybx2	FANTOM
53609	Clasrp	FANTOM
53610	Nono	FANTOM
53626	Insm1	FANTOM
53861	Zranb2	FANTOM
53868	Rab25	Uniprot
53869	Rab11a	Uniprot
53970	Rfx5	FANTOM
53975	Ddx20	FANTOM
54006	Deaf1	FANTOM
54123	Irf7	FANTOM
54131	Irf3	FANTOM
54132	Pdlim1	FANTOM
54139	Irf6	FANTOM
54169	Myst4	Uniprot
54201	Zfp316	Uniprot
54343	Atf7ip	FANTOM
54352	Irx5	FANTOM
54367	Zfp326	FANTOM
54388	Hils1	Uniprot
54422	Barhl1	FANTOM
54427	Dnmt3l	FANTOM
54446	Nfat5	FANTOM
544922	Zkscan4	FANTOM
544971	Bdp1	FANTOM
545471	Zfp345	Uniprot
545474	Scrt2	FANTOM
54561	Nap1l3	FANTOM
54562	Lrrc6	Uniprot
545938	Zfp607	Uniprot
545975	Lass3	FANTOM
54601	Foxo4	FANTOM
546024	Crxos1	Uniprot
546118	Ubtfl1	Uniprot
54630	Prickle3	FANTOM
54633	Pqbp1	FANTOM
54650	Sfmbt1	FANTOM
54678	Zfp108	Uniprot
54711	Plagl2	FANTOM
54713	Fezf2	Uniprot
547168	Rhox7	Uniprot
550619	Arid3c	Uniprot
55927	Hes6	FANTOM
55942	Sertad1	FANTOM
55994	Smad9	FANTOM
56030	Tmem131	Uniprot
56070	Tcerg1	FANTOM
56184	Msgn1	Uniprot
56196	Tdp2	Uniprot
56198	Heyl	FANTOM
56218	Patz1	FANTOM
56220	Zfp386	Uniprot
56222	Cited4	FANTOM
56233	Hdac7	FANTOM
56275	Rbm14	FANTOM
56296	Dmrtb1	FANTOM
56309	Mycbp	FANTOM
56312	Nupr1	FANTOM
56314	Zfp113	FANTOM
56321	Aatf	FANTOM
56353	Rybp	FANTOM
56380	Arid3b	FANTOM
56381	Spen	FANTOM
56404	Trip4	FANTOM
56406	Ncoa6	FANTOM
56449	Csda	FANTOM
56458	Foxo1	FANTOM
56461	Kcnip3	FANTOM
56463	Snd1	FANTOM
56469	Pias1	FANTOM
56484	Foxo3	FANTOM
56490	Zbtb20	FANTOM
56501	Elf4	FANTOM
56503	Ankrd49	FANTOM
56505	Ruvbl1	FANTOM
56515	Rnf138	Uniprot
56522	Papolb	FANTOM
56523	Pmfbp1	Uniprot
56525	Zfp235	FANTOM
56541	Habp4	FANTOM
56613	Rps6ka4	Uniprot
56642	Ankrd2	FANTOM
56702	Hist1h1b	FANTOM
56707	Zfp111	FANTOM
56711	Plag1	FANTOM
56722	Litaf	Uniprot
56734	Tulp2	Uniprot
56736	Rnf14	FANTOM
56771	Med20	FANTOM
56784	Ralgapa1	Uniprot
56787	Ascl3	FANTOM
56805	Zbtb33	FANTOM
56809	Gmeb1	FANTOM
56856	Insm2	FANTOM
56869	Zfp109	Uniprot
57080	Gtf2ird1	FANTOM
57230	Sap30bp	FANTOM
57246	Tbx20	FANTOM
57247	Zfp276	FANTOM
57314	Th1l	FANTOM
57316	C1d	Uniprot
57354	Cramp1l	FANTOM
57376	Smarce1	FANTOM
57737	Rhox4b	Uniprot
57745	Zfp112	FANTOM
57748	Jmy	FANTOM
57756	Fhl5	FANTOM
57765	Tbx21	FANTOM
57782	Rbak	FANTOM
58172	Sertad2	FANTOM
58180	Hic2	FANTOM
58198	Sall1	FANTOM
58202	Cobra1	FANTOM
58206	Zbtb32	FANTOM
58208	Bcl11b	FANTOM
58234	Shank3	Uniprot
58805	Mlxipl	FANTOM
58887	Repin1	Uniprot
59004	Pias4	FANTOM
59016	Thap11	Uniprot
59021	Rab2a	Uniprot
59022	Edf1	FANTOM
59024	Med12	FANTOM
59026	Huwe1	Uniprot
59035	Carm1	Uniprot
59057	Zfp191	FANTOM
59058	Bhlhe22	Uniprot
60321	Wbp11	FANTOM
60345	Nrip2	Uniprot
60406	Sap30	FANTOM
60411	Cenpk	FANTOM
60611	Foxj2	FANTOM
619289	Rfx8	Uniprot
619310	Zfp872	Uniprot
619331	Zfp551	FANTOM
619665	Klf14	FANTOM
620419	Zfp963	Uniprot
620790	Gm14443	FANTOM
621852	Rhox3f	Uniprot
622301	Rhox2h	Uniprot
622480	Spocd1	FANTOM
622675	Zfp827	Uniprot
623474	Rad54b	FANTOM
626316	Gm13051	Uniprot
626391	Zfp951	Uniprot
626802	Gm14322	Uniprot
626832	Gm6710	Uniprot
626848	Etohi1	Uniprot
627049	Zfp800	Uniprot
627914	Gm14430	Uniprot
628308	Gm14420	Uniprot
629016	Zfp953	Uniprot
630579	Zfp808	Uniprot
633752	Gm7125	FANTOM
636177	Rhox4f	Uniprot
63872	Zfp296	FANTOM
64050	Yeats4	FANTOM
641340	Nrbf2	FANTOM
64144	Mllt1	FANTOM
64290	Foxb1	FANTOM
64340	Dhx38	FANTOM
64379	Irx6	FANTOM
64383	Sirt2	FANTOM
64384	Sirt3	FANTOM
64406	Sp5	Uniprot
64424	Polr1e	FANTOM
64453	Zfp280b	FANTOM
64685	Nmi	FANTOM
64707	Suv39h2	FANTOM
65020	Zfp110	FANTOM
65100	Zic5	Uniprot
65247	Asb1	FANTOM
65255	Asb4	FANTOM
65256	Asb2	Uniprot
65257	Asb3	FANTOM
654801	Zfp784	Uniprot
66056	Zfp524	FANTOM
66118	Sarnp	Uniprot
66136	Znrd1	FANTOM
66213	Med7	Uniprot
66233	Dmap1	FANTOM
66277	Klf15	FANTOM
66308	2810021B07Rik	FANTOM
66313	Smurf2	FANTOM
66352	Blzf1	FANTOM
66376	LOC66376	Uniprot
66420	Polr2e	FANTOM
664608	Rhox4g	Uniprot
664609	Rhox4a	Uniprot
664610	Rhox4d	Uniprot
66464	Taf12	FANTOM
664799	Ctcfl	FANTOM
66491	Polr2l	Uniprot
664987	Gm14393	Uniprot
665001	Gm14391	FANTOM
66505	Zmynd11	FANTOM
665211	Gm14326	Uniprot
66526	2210012G02Rik	FANTOM
66556	Drap1	FANTOM
665902	Zscan4f	Uniprot
66596	Gtf3a	FANTOM
66618	Snrnp27	FANTOM
66622	Ubr7	Uniprot
66626	5730403B10Rik	Uniprot
666311	Zfp498	Uniprot
66634	Mcm8	FANTOM
66642	Ctnnbl1	FANTOM
66647	Ndnl2	FANTOM
666528	Zfp541	Uniprot
666532	Gm13139	Uniprot
66671	Ccnh	Uniprot
66729	Ankrd61	Uniprot
667666	Zfp600	Uniprot
667823	Trim5	FANTOM
667962	Gm8898	Uniprot
66799	Ube2w	Uniprot
668009	Gm8923	Uniprot
668030	Gm14432	Uniprot
668039	Gm14434	Uniprot
66816	Thap2	Uniprot
668166	Zxdb	Uniprot
668501	Zfp507	FANTOM
668620	Zfp936	Uniprot
66863	Lztr1	FANTOM
66867	Hmg20a	FANTOM
66869	Zfp869	Uniprot
66880	Rsrc1	Uniprot
668923	Zfp442	Uniprot
66923	Pbrm1	FANTOM
66930	Fank1	FANTOM
66959	Dusp26	Uniprot
66970	Ssbp2	FANTOM
66980	Zdhhc6	FANTOM
66985	Rassf7	Uniprot
66993	Smarcd3	FANTOM
67005	Polr3k	FANTOM
67010	Rbm7	FANTOM
67016	Tbc1d2b	FANTOM
67026	Thap4	Uniprot
67057	Yaf2	FANTOM
67065	Polr3d	FANTOM
67087	Ctnnbip1	FANTOM
67109	Zfp787	Uniprot
67122	Nrarp	Uniprot
67150	Rnf141	FANTOM
67151	Psmd9	Uniprot
67155	Smarca2	FANTOM
67199	Pfdn1	Uniprot
67210	Gatad1	FANTOM
67230	Zfp329	Uniprot
67235	Zkscan14	FANTOM
[truncated: 391 more rows]
