# Supplementary material for: Modeling Genome-Wide Dynamic Regulatory Network in Mouse Lungs with Influenza Infection Using High-Dimensional Ordinary Differential Equations
Source: PLoS One. 2014 May 6;9(5):e95276. doi: 10.1371/journal.pone.0095276 (PMC4011728; doi:10.1371/journal.pone.0095276)
Supplement: Table S4 — The intra-module regulatory relationships in 20 modules. The interactions from TF to Gene are collected from the databases of TRED, KEGG, and STRING. (XLSX) [file pone.0095276.s004.xlsx]

## Sheet: TableS4
Table S4. The intra-module regulatory relationships in 20 modules. The interactions from 'TF' to 'Gene' are collected from the databases of 'TRED', 'KEGG' and 'STRING'.
Module	TF	Gene	Database
M1	Irf5	Ccl4	tred/kegg
M1	Irf5	Ccl4	string
M1	Irf5	Cd86	string
M1	Irf5	Fcgr1	string
M1	Irf5	Gbp2	string
M1	Irf5	H2-K1	string
M1	Irf5	Il10ra	string
M1	Irf5	Il12b	tred/kegg
M1	Irf5	Il12b	string
M1	Irf5	Itgam	string
M1	Irf5	Slc15a3	string
M1	Irf5	Stat1	string
M1	Irf5	Tlr7	string
M1	Irf5	Tnf	tred/kegg
M1	Sp110	Lcp2	string
M1	Sp110	Nras	string
M1	Stat1	Casp1	string
M1	Stat1	Ccr5	string
M1	Stat1	Cd274	string
M1	Stat1	Cd69	string
M1	Stat1	Cd86	string
M1	Stat1	Cstb	string
M1	Stat1	Cxcl13	string
M1	Stat1	Fcgr1	string
M1	Stat1	Gbp2	string
M1	Stat1	Gbp4	string
M1	Stat1	Gbp5	tred/kegg
M1	Stat1	H2-K1	string
M1	Stat1	Ido1	string
M1	Stat1	Ifi47	string
M1	Stat1	Ifng	string
M1	Stat1	Iigp1	string
M1	Stat1	Il10ra	string
M1	Stat1	Il12b	string
M1	Stat1	Il18bp	string
M1	Stat1	Il2ra	tred/kegg
M1	Stat1	Il2ra	string
M1	Stat1	Irf5	string
M1	Stat1	Irgm1	string
M1	Stat1	Nras	string
M1	Stat1	Psmb8	string
M1	Stat1	Psmb9	string
M1	Stat1	Ptpn2	string
M1	Stat1	Socs1	tred/kegg
M1	Stat1	Socs1	string
M1	Stat1	Tap1	string
M1	Stat1	Tap2	string
M1	Stat1	Tapbp	string
M1	Stat1	Tlr7	string
M1	Stat1	Tnf	string
M1	Stat1	Vav1	string
M1	Tnfaip3	Ccl4	string
M1	Tnfaip3	Tnf	string
M2	Cdkn2d	Casp3	string
M2	Cdkn2d	Cdc25a	string
M2	Cdkn2d	Hn1	string
M2	Htt	Casp3	string
M2	Htt	Dbnl	string
M2	Htt	Rsl1	string
M2	Rab8a	Dhfr	string
M2	Rab8a	Ifi30	string
M2	Rsl1	Htt	string
M2	Snrpd1	Bud31	string
M2	Snrpd1	Cd2bp2	string
M2	Snrpd1	Cdca4	string
M2	Snrpd1	Cenpt	string
M2	Snrpd1	Eif3d	string
M2	Snrpd1	Eif6	string
M2	Snrpd1	Fastkd2	string
M2	Snrpd1	Fcf1	string
M2	Snrpd1	Hn1	string
M2	Snrpd1	Kif20b	string
M2	Snrpd1	Lmnb1	string
M2	Snrpd1	Magoh	string
M2	Snrpd1	Mrpl1	string
M2	Snrpd1	Mrpl19	string
M2	Snrpd1	Mrpl35	string
M2	Snrpd1	Mrps30	string
M2	Snrpd1	Noc4l	string
M2	Snrpd1	Ola1	string
M2	Snrpd1	Plk4	string
M2	Snrpd1	Pole2	string
M2	Snrpd1	Psat1	string
M2	Snrpd1	Psmb4	string
M2	Snrpd1	Rfc3	string
M2	Snrpd1	Rpa2	string
M2	Snrpd1	Smc2	string
M2	Snrpd1	Srm	string
M2	Snrpd1	Timeless	string
M2	Snrpd1	Trmt6	string
M2	Snrpd1	Umps	string
M2	Snrpd1	Wdr18	string
M2	Snrpd1	Whsc1	string
M2	Taf6l	Loxl2	string
M2	Timeless	Cdc25a	string
M2	Timeless	Cdca4	string
M2	Timeless	Cenpt	string
M2	Timeless	Dhfr	string
M2	Timeless	Kif20b	string
M2	Timeless	Lmnb1	string
M2	Timeless	Plk4	string
M2	Timeless	Pole2	string
M2	Timeless	Psat1	string
M2	Timeless	Rfc3	string
M2	Timeless	Rpa2	string
M2	Timeless	Smc2	string
M2	Timeless	Snrpd1	string
M2	Timeless	Suv39h1	string
M2	Timeless	Whsc1	string
M2	Whsc1	Cdca4	string
M2	Whsc1	Cenpt	string
M2	Whsc1	Kif20b	string
M2	Whsc1	Lmnb1	string
M2	Whsc1	Plk4	string
M2	Whsc1	Pole2	string
M2	Whsc1	Rfc3	string
M2	Whsc1	Rpa2	string
M2	Whsc1	Smc2	string
M2	Whsc1	Snrpd1	string
M2	Whsc1	Suv39h1	string
M2	Whsc1	Timeless	string
M2	Whsc1	Ttll12	string
M3	Batf3	Aif1	string
M3	Batf3	Clec7a	string
M3	Batf3	Ctss	string
M3	Batf3	Dok2	string
M3	Batf3	H2-M3	string
M3	Batf3	Hcls1	string
M3	Batf3	Lrrc33	string
M3	Batf3	Ncf4	string
M3	Batf3	Pdcd1lg2	string
M3	Batf3	Ptpn6	string
M3	Batf3	Relb	string
M3	Batf3	Snx20	string
M3	Batf3	Tyrobp	string
M3	Bcl3	Nfkb2	string
M3	Bcl3	Nfkbie	string
M3	Bcl3	Relb	string
M3	Bcl3	Serpina3g	string
M3	Bcl3	Tnfaip2	string
M3	Bcl3	Tnip1	string
M3	Egr2	Clec7a	string
M3	Egr2	Mafb	string
M3	Egr2	Ncf4	string
M3	Havcr2	Aif1	string
M3	Havcr2	Ccl8	string
M3	Havcr2	Cd84	string
M3	Havcr2	Clec7a	string
M3	Havcr2	Ctss	string
M3	Havcr2	Fyb	string
M3	Havcr2	Gpr18	string
M3	Havcr2	Gpr65	string
M3	Havcr2	Hcls1	string
M3	Havcr2	Lpxn	string
M3	Havcr2	Lrrc33	string
M3	Havcr2	Ly86	string
M3	Havcr2	Mcoln2	string
M3	Havcr2	Ms4a7	string
M3	Havcr2	Ncf4	string
M3	Havcr2	P2ry6	string
M3	Havcr2	Pkib	string
M3	Havcr2	Psd4	string
M3	Havcr2	Ptpn6	string
M3	Havcr2	Snx20	string
M3	Havcr2	Tyrobp	string
M3	Hcls1	Aif1	string
M3	Hcls1	Aoah	string
M3	Hcls1	Arhgap30	string
M3	Hcls1	Arl5c	string
M3	Hcls1	Arpc1b	string
M3	Hcls1	Batf3	string
M3	Hcls1	Ccdc88b	string
M3	Hcls1	Cd180	string
M3	Hcls1	Cd52	string
M3	Hcls1	Cd72	string
M3	Hcls1	Cd84	string
M3	Hcls1	Clec7a	string
M3	Hcls1	Ctss	string
M3	Hcls1	Cxcl9	string
M3	Hcls1	Cyba	string
M3	Hcls1	Dok2	string
M3	Hcls1	Dok3	string
M3	Hcls1	Fcgr2b	string
M3	Hcls1	Fyb	string
M3	Hcls1	Gpr171	string
M3	Hcls1	Gpr18	string
M3	Hcls1	Gpr65	string
M3	Hcls1	H2-M3	string
M3	Hcls1	Havcr2	string
M3	Hcls1	Lat2	string
M3	Hcls1	Lpxn	string
M3	Hcls1	Lrrc33	string
M3	Hcls1	Ly86	string
M3	Hcls1	Mcoln2	string
M3	Hcls1	Ms4a7	string
M3	Hcls1	Myo1g	string
M3	Hcls1	Ncf4	string
M3	Hcls1	Nfkbie	string
M3	Hcls1	P2ry6	string
M3	Hcls1	Pkib	string
M3	Hcls1	Psd4	string
M3	Hcls1	Ptpn6	string
M3	Hcls1	Relb	string
M3	Hcls1	Snx20	string
M3	Hcls1	Spic	string
M3	Hcls1	Tyrobp	string
M3	Hmga1	Aldh18a1	string
M3	Hmga1	Arhgap30	string
M3	Hmga1	Arpc1b	string
M3	Hmga1	Igf1	string
M3	Hmga1	Nfkb2	string
M3	Hmga1	Pou2f2	string
M3	Hmga1	Relb	string
M3	Hmga1	Tubb6	string
M3	Hmga1	Uck2	string
M3	Mafb	Egr2	string
M3	Mafb	Pim2	string
M3	Nfkb2	Aldh18a1	string
M3	Nfkb2	Arpc1b	string
M3	Nfkb2	Bcl3	string
M3	Nfkb2	Ccl20	string
M3	Nfkb2	Cxcl9	string
M3	Nfkb2	Cyba	string
M3	Nfkb2	Glipr2	string
M3	Nfkb2	Hmga1	string
M3	Nfkb2	Nfkbie	string
M3	Nfkb2	Pim2	string
M3	Nfkb2	Relb	tred/kegg
M3	Nfkb2	Relb	string
M3	Nfkb2	Tnfaip2	string
M3	Nfkb2	Tnfsf14	string
M3	Nfkb2	Tnip1	string
M3	Nfkb2	Tubb6	string
M3	Nfkbie	Bcl3	string
M3	Nfkbie	Ccl20	string
M3	Nfkbie	Dusp2	string
M3	Nfkbie	Hcls1	string
M3	Nfkbie	Ncf4	string
M3	Nfkbie	Nfkb2	string
M3	Nfkbie	Relb	string
M3	Nfkbie	Serpina3g	string
M3	Nfkbie	Tnfaip2	string
M3	Nfkbie	Tnip1	string
M3	Pou2f2	Hmga1	string
M3	Relb	Arpc1b	string
M3	Relb	Batf3	string
M3	Relb	Bcl3	string
M3	Relb	Ccl20	string
M3	Relb	Cxcl12	string
M3	Relb	Cxcl9	string
M3	Relb	Dusp2	string
M3	Relb	H2-Q8	string
M3	Relb	Hcls1	string
M3	Relb	Hmga1	string
M3	Relb	Igf1	string
M3	Relb	Ncf4	string
M3	Relb	Nfkb2	tred/kegg
M3	Relb	Nfkb2	string
M3	Relb	Nfkbie	string
M3	Relb	Tnfaip2	string
M3	Relb	Tnip1	string
M3	Spic	Aif1	string
M3	Spic	Gpr65	string
M3	Spic	Hcls1	string
M3	Spic	Snx20	string
M3	Zfp593	Nol12	string
M3	Zfp593	Wdr55	string
M4	Bcl11b	Cd3g	string
M4	Ddx54	Nsa2	string
M4	Dnmt1	Aprt	string
M4	Dnmt1	Chaf1b	string
M4	Dnmt1	Dtymk	string
M4	Dnmt1	Ezh2	string
M4	Dnmt1	Gmnn	string
M4	Dnmt1	H2afx	string
M4	Dnmt1	Hmgb2	string
M4	Dnmt1	Kif22	string
M4	Dnmt1	Mcm4	string
M4	Dnmt1	Mcm6	string
M4	Dnmt1	Rrm2	string
M4	Dnmt1	Zwilch	string
M4	Ezh2	Dbf4	string
M4	Ezh2	Dnmt1	string
M4	Ezh2	Gmnn	string
M4	Ezh2	Hmgb2	string
M4	Ezh2	Kif22	string
M4	Ezh2	Mcm4	string
M4	Ezh2	Mcm6	string
M4	Ezh2	Rrm2	string
M4	Ezh2	Zwilch	string
M4	Hmgb2	Arhgap11a	string
M4	Hmgb2	Dbf4	string
M4	Hmgb2	Dnmt1	string
M4	Hmgb2	Dtymk	string
M4	Hmgb2	Ezh2	string
M4	Hmgb2	Gmnn	string
M4	Hmgb2	H2afx	string
M4	Hmgb2	Kif22	string
M4	Hmgb2	Mcm4	string
M4	Hmgb2	Mcm6	string
M4	Hmgb2	Nek2	string
M4	Hmgb2	Rrm2	string
M4	Hmgb2	Sgol2	string
M4	Hmgb2	Zwilch	string
M4	Ikzf1	Ikzf3	tred/kegg
M4	Ikzf1	Ikzf3	string
M4	Ikzf3	Ikzf1	tred/kegg
M4	Ikzf3	Ikzf1	string
M4	Irf8	H2-DMa	string
M4	Irf8	H2-DMb1	string
M4	Mcm4	Anp32b	string
M4	Mcm4	Arhgap11a	string
M4	Mcm4	Blm	string
M4	Mcm4	Chaf1b	string
M4	Mcm4	Dbf4	string
M4	Mcm4	Dna2	string
M4	Mcm4	Dnmt1	string
M4	Mcm4	Dtymk	string
M4	Mcm4	Ezh2	string
M4	Mcm4	Gmnn	string
M4	Mcm4	H2afx	string
M4	Mcm4	Hmgb2	string
M4	Mcm4	Kif22	string
M4	Mcm4	Mcm6	string
M4	Mcm4	Nek2	string
M4	Mcm4	Rrm2	string
M4	Mcm4	Sgol2	string
M4	Mcm4	Zwilch	string
M4	Mcm6	Arhgap11a	string
M4	Mcm6	Chaf1b	string
M4	Mcm6	Dbf4	string
M4	Mcm6	Dnmt1	string
M4	Mcm6	Dtymk	string
M4	Mcm6	Ezh2	string
M4	Mcm6	Gmnn	string
M4	Mcm6	H2afx	string
M4	Mcm6	Hmgb2	string
M4	Mcm6	Kif22	string
M4	Mcm6	Mcm4	string
M4	Mcm6	Nek2	string
M4	Mcm6	Psrc1	string
M4	Mcm6	Rrm2	string
M4	Mcm6	Sgol2	string
M4	Mcm6	Zwilch	string
M4	Taf10	Tada1	string
M5	Batf	Ccl5	string
M5	Batf	Cd48	string
M5	Batf	Gpsm3	string
M5	Batf	Rac2	string
M5	Batf	Tbx21	string
M5	Brip1	Ccdc99	string
M5	Brip1	Ccne1	string
M5	Brip1	Cd2	string
M5	Brip1	Cdt1	string
M5	Brip1	Clspn	string
M5	Brip1	E2f8	string
M5	Brip1	Eme1	string
M5	Brip1	Ercc6l	string
M5	Brip1	Fam111a	string
M5	Brip1	Fam54a	string
M5	Brip1	Fen1	string
M5	Brip1	Gins1	string
M5	Brip1	Gins2	string
M5	Brip1	Hells	string
M5	Brip1	Kif15	string
M5	Brip1	Kpna2	string
M5	Brip1	LOC677447	string
M5	Brip1	Nasp	string
M5	Brip1	Pcna	string
M5	Brip1	Polq	string
M5	Brip1	Prr11	string
M5	Brip1	Rad54l	string
M5	Brip1	Rfc5	string
M5	Brip1	Tipin	string
M5	Brip1	Tmem48	string
M5	Brip1	Tyms	string
M5	Camk4	Cs	string
M5	E2f8	Brip1	string
M5	E2f8	Ccdc99	string
M5	E2f8	Ccne1	string
M5	E2f8	Cdt1	string
M5	E2f8	Clspn	string
M5	E2f8	Eme1	string
M5	E2f8	Ercc6l	string
M5	E2f8	Fam111a	string
M5	E2f8	Fam54a	string
M5	E2f8	Fen1	string
M5	E2f8	Gins1	string
M5	E2f8	Gins2	string
M5	E2f8	Hells	string
M5	E2f8	Kif15	string
M5	E2f8	Kpna2	string
M5	E2f8	LOC677447	string
M5	E2f8	Nasp	string
M5	E2f8	Pcna	string
M5	E2f8	Polq	string
M5	E2f8	Prr11	string
M5	E2f8	Rad54l	string
M5	E2f8	Rfc5	string
M5	E2f8	Slbp	string
M5	E2f8	Syce2	string
M5	E2f8	Tipin	string
M5	E2f8	Tmem48	string
M5	E2f8	Tyms	string
M5	Gfi1	Ccl5	string
M5	Gfi1	Cd96	string
M5	Gfi1	Cdt1	string
M5	Gfi1	Cst7	string
M5	Gfi1	Itk	string
M5	Gfi1	Lck	string
M5	Gfi1	Rac2	string
M5	Gfi1	Rasgrp1	string
M5	Gfi1	Runx2	string
M5	Gfi1	Sash3	string
M5	Polr3k	Dnajc15	string
M5	Polr3k	Exosc4	string
M5	Polr3k	Fen1	string
M5	Polr3k	Gins2	string
M5	Polr3k	Hspe1	string
M5	Polr3k	Mrpl40	string
M5	Polr3k	Nhp2	string
M5	Polr3k	Pcna	string
M5	Polr3k	Ptrh2	string
M5	Polr3k	Slbp	string
M5	Polr3k	Thyn1	string
M5	Polr3k	Tipin	string
M5	Polr3k	Tmem167	string
M5	Polr3k	Tmem48	string
M5	Polr3k	Tyms	string
M5	Rbl1	Ccdc99	string
M5	Rbl1	Ccne1	string
M5	Rbl1	Cdt1	string
M5	Rbl1	Clspn	string
M5	Rbl1	Ercc6l	string
M5	Rbl1	Fam111a	string
M5	Rbl1	Fen1	string
M5	Rbl1	Gins1	string
M5	Rbl1	Hells	string
M5	Rbl1	Kpna2	string
M5	Rbl1	Nasp	string
M5	Rbl1	Pcna	string
M5	Rbl1	Rad54l	string
M5	Rbl1	Rfc5	string
M5	Rbl1	Slbp	string
M5	Rbl1	Tipin	string
M5	Rbl1	Tmem48	string
M5	Rbl1	Tyms	string
M5	Rbpj	Ccne1	string
M5	Rbpj	Clec2i	string
M5	Rbpj	Lck	string
M5	Rbpj	Runx2	string
M5	Rbpj	Ubash3a	string
M5	Rgs14	Adrbk1	string
M5	Rgs14	Arhgap9	string
M5	Rgs14	C3ar1	string
M5	Rgs14	Ccl5	string
M5	Rgs14	Coro1a	string
M5	Rgs14	Gng2	string
M5	Rgs14	Gpsm3	string
M5	Rgs14	Inpp5d	string
M5	Rgs14	Ptk2b	string
M5	Rgs14	Rac2	string
M5	Rgs14	Rasgrp1	string
M5	Rgs14	Rinl	string
M5	Rgs14	Sash3	string
M5	Rgs14	Selplg	string
M5	Runx2	Ccne1	string
M5	Runx2	Gfi1	string
M5	Runx2	Lgals3	string
M5	Runx2	Pcna	string
M5	Runx2	Rbpj	string
M5	Runx2	S100a4	string
M5	Sla2	Cd247	string
M5	Stat4	Arhgdib	string
M5	Stat4	Ccl5	string
M5	Stat4	Cd2	string
M5	Stat4	Cd48	string
M5	Stat4	Cd96	string
M5	Stat4	Coro1a	string
M5	Stat4	Cst7	string
M5	Stat4	Gmfg	string
M5	Stat4	Gpsm3	string
M5	Stat4	Il12rb1	string
M5	Stat4	Inpp5d	string
M5	Stat4	Itgal	string
M5	Stat4	Itk	string
M5	Stat4	Jak3	tred/kegg
M5	Stat4	Jak3	string
M5	Stat4	Klrd1	string
M5	Stat4	Lck	string
M5	Stat4	Nkg7	string
M5	Stat4	Rac2	string
M5	Stat4	Sash3	string
M5	Stat4	Selplg	string
M5	Stat4	Sh2d1a	string
M5	Stat4	Slamf6	string
M5	Stat4	Stk17b	string
M5	Stat4	Tbx21	string
M5	Tbx21	Batf	string
M5	Tbx21	Ccl5	string
M5	Tbx21	Cd2	string
M5	Tbx21	Cd27	string
M5	Tbx21	Cd68	string
M5	Tbx21	Cd8a	string
M5	Tbx21	Ctla4	string
M5	Tbx21	Fasl	string
M5	Tbx21	Gzmk	string
M5	Tbx21	Il12rb1	string
M5	Tbx21	Itgal	string
M5	Tbx21	Itk	string
M5	Tbx21	Klrd1	string
M5	Tbx21	Lck	string
M5	Tbx21	Ly9	string
M5	Tbx21	Nkg7	string
M5	Tbx21	Selplg	string
M5	Tbx21	Stat4	string
M5	Tbx21	Tlr1	string
M5	Zbtb32	Cd8a	string
M5	Zbtb32	Clec4b1	string
M5	Zbtb32	Nagpa	string
M6	Brca1	Brca2	tred/kegg
M6	Brca1	Brca2	string
M6	Brca1	Mad2l1	tred/kegg
M6	Brca1	Rad51	tred/kegg
M6	Brca1	Rad51	string
M6	Brca2	Brca1	tred/kegg
M6	Brca2	Brca1	string
M6	Brca2	Rad51	tred/kegg
M6	Brca2	Rad51	string
M6	Cenpk	Bub1	string
M6	Cenpk	Cenph	string
M6	E2f1	Ccna2	string
M6	Kntc1	Birc5	string
M6	Kntc1	Bub1	string
M6	Kntc1	Bub1b	string
M6	Kntc1	Cdc20	string
M6	Kntc1	Cdca8	string
M6	Kntc1	Cenpf	string
M6	Kntc1	Cenph	string
M6	Kntc1	Cenpi	string
M6	Kntc1	Cenpn	string
M6	Kntc1	Cenpp	string
M6	Kntc1	Incenp	string
M6	Kntc1	Ndc80	string
M6	Kntc1	Sgol1	string
M6	Kntc1	Spc25	string
M6	Mcm2	Cdc6	string
M6	Mcm2	Cdc7	string
M6	Mcm2	Mcm10	tred/kegg
M6	Mcm2	Mcm10	string
M6	Mcm2	Mcm3	string
M6	Mcm2	Mcm5	string
M6	Mcm2	Mcm7	string
M6	Mcm2	Pole	string
M6	Mcm2	Prim1	string
M6	Mcm3	Cdc6	string
M6	Mcm3	Cdc7	string
M6	Mcm3	Mcm10	string
M6	Mcm3	Mcm2	string
M6	Mcm3	Mcm5	string
M6	Mcm3	Mcm7	string
M6	Mcm3	Pola1	string
M6	Mcm3	Prim1	string
M6	Mcm5	Cdc6	string
M6	Mcm5	Cdc7	string
M6	Mcm5	Mcm2	string
M6	Mcm5	Mcm3	string
M6	Mcm5	Mcm7	string
M6	Mcm5	Pola1	string
M6	Mcm5	Prim1	string
M6	Mcm7	Cdc6	string
M6	Mcm7	Cdc7	string
M6	Mcm7	Mcm2	string
M6	Mcm7	Mcm3	string
M6	Mcm7	Mcm5	string
M6	Mcm7	Prim1	string
M6	Rad51	Brca1	tred/kegg
M6	Rad51	Brca1	string
M6	Rad51	Brca2	tred/kegg
M6	Rad51	Brca2	string
M6	Rad51	Chek1	string
M6	Rad51	Rad51ap1	string
M7	Arid3a	Cd19	string
M7	Bcl11a	Bank1	string
M7	Bcl11a	Cd19	string
M7	Bcl11a	Cd79b	string
M7	Bcl11a	Cxcr5	string
M7	Bcl11a	Spib	string
M7	Bcl11a	Tnfrsf13c	string
M7	Ell3	Lrmp	string
M7	Irf4	Ccr6	string
M7	Irf4	Cd19	string
M7	Irf4	Cd79a	string
M7	Irf4	Cd79b	string
M7	Irf4	Cd83	string
M7	Irf4	Cxcr5	string
M7	Irf4	H2-Aa	string
M7	Irf4	H2-Eb1	string
M7	Irf4	Nfatc2	string
M7	Irf4	Spib	string
M7	Irf4	Tnfrsf13c	string
M7	Lyl1	Cd19	string
M7	Lyl1	Cd37	string
M7	Lyl1	Cd79b	string
M7	Lyl1	Hvcn1	string
M7	Lyl1	Lrmp	string
M7	Lyl1	Plcg2	string
M7	Nfatc2	Irf4	string
M7	Prrx2	Wisp1	string
M7	Spib	Bank1	string
M7	Spib	Bcl11a	string
M7	Spib	Blnk	string
M7	Spib	Btla	string
M7	Spib	Cd19	string
M7	Spib	Cd37	string
M7	Spib	Cd79a	string
M7	Spib	Cd79b	string
M7	Spib	Cr2	string
M7	Spib	Cxcr5	string
M7	Spib	Fcrl1	string
M7	Spib	H2-Oa	string
M7	Spib	H2-Ob	string
M7	Spib	Hvcn1	string
M7	Spib	Irf4	string
M7	Spib	Lrmp	string
M7	Spib	Ms4a1	string
M7	Spib	Tnfrsf13c	string
M8	Asb2	Cacna1s	string
M8	Eaf2	Fcrla	string
M8	Eaf2	Pou2af1	string
M8	Hnrnpul1	Cacna1h	string
M8	Kdm5c	Cacna1h	string
M8	Pou2af1	Aicda	string
M8	Pou2af1	Apol7c	string
M8	Pou2af1	Eaf2	string
M8	Pou2af1	Fcrla	string
M8	Pou2af1	H2-DMb2	string
M8	Pou2af1	Ighg	string
M8	Pou2af1	Igj	string
M8	Pou2af1	Ly6d	string
M8	Pou2af1	Tnfrsf17	string
M8	Sox9	Ngfr	string
M8	Trp63	Aqp3	string
M8	Trp63	Krt14	string
M9	E2f3	Ranbp1	string
M9	Lsm4	Ap1s1	string
M9	Lsm4	Bola2	string
M9	Lsm4	C1qbp	string
M9	Lsm4	Dazap1	string
M9	Lsm4	Nop56	string
M9	Lsm4	Nt5c	string
M9	Lsm4	Ppp4c	string
M9	Lsm4	Ranbp1	string
M9	Lsm4	Rfwd3	string
M9	Lsm4	Rpl18	string
M9	Lsm4	Rps15	string
M9	Lsm4	Set	string
M9	Lsm4	Snrpf	string
M9	Lsm4	Uchl4	string
M9	Psip1	Ranbp1	string
M9	Psip1	Set	string
M9	Psip1	Snrpf	string
M9	Psip1	Tmpo	string
M9	Stat5a	Il7r	string
M9	Tmpo	Psip1	string
M9	Tmpo	Ranbp1	string
M9	Tmpo	Rfwd3	string
M10	Bcor	Cbx8	string
M10	Bcor	Pcgf6	string
M10	Btg1	Rad21	string
M10	Cbx8	Bcor	string
M10	Cbx8	Foxj2	string
M10	Cbx8	Pcgf6	string
M10	Cbx8	Setd2	string
M10	Dmrt2	Atrx	string
M10	Fli1	Whrn	string
M10	Foxj2	Cbx8	string
M10	Hmgn3	Sorbs2	string
M10	Hmx3	Six1	string
M10	Pcgf6	Bcor	string
M10	Pcgf6	Cbx8	string
M10	Pcgf6	Morc2a	string
M10	Six1	Gdf6	string
M10	Six1	Hmx3	string
M10	Six1	Zeb2	string
M10	Tcf3	Zeb2	string
M10	Zeb2	Six1	string
M10	Zeb2	Tcf3	string
M11	Csde1	Pcmtd1	string
M11	Csde1	Scp2	string
M11	Csde1	Smarce1	string
M11	Csde1	Sypl	string
M11	Csde1	Zmynd11	string
M11	Foxc1	Fgfr2	string
M11	Foxc1	Gfra1	string
M11	Foxc1	Irx5	string
M11	Foxc1	Ppp2r2b	string
M11	Foxc1	Shh	string
M11	Gata6	Fgfr2	string
M11	Gata6	Irx2	string
M11	Gata6	Irx5	string
M11	Gata6	Nfic	string
M11	Gata6	Shh	string
M11	Hexim1	Prosapip1	string
M11	Irx2	Cldn3	string
M11	Irx2	Gata6	string
M11	Irx2	Irx5	string
M11	Irx2	Shh	string
M11	Irx5	Foxc1	string
M11	Irx5	Gata6	string
M11	Irx5	Irx2	string
M11	Irx5	Plk5	string
M11	Irx5	Shh	string
M11	Mllt6	Bbs9	string
M11	Nfic	Bbs9	string
M11	Nfic	Gata6	string
M11	Smarce1	Csde1	string
M11	Tle2	Pip5k1a	string
M11	Tle2	Zfp30	string
M11	Zfp30	Pip5k1a	string
M11	Zfp30	Tle2	string
M11	Zfp740	Neurl4	string
M11	Zmynd11	Akap9	string
M11	Zmynd11	Ank3	string
M11	Zmynd11	Csde1	string
M11	Zmynd11	Gprasp1	string
M11	Zmynd11	Pcmtd1	string
M11	Zmynd11	Rpl22	string
M11	Zmynd11	Scp2	string
M12	Calcoco1	St3gal6	string
M12	Cbx7	Mtus1	string
M12	Cbx7	Zbtb4	string
M12	Foxa1	Fam84b	string
M12	Foxa1	Sox18	string
M12	Foxa1	Upk2	string
M12	Foxo6	Sirt3	string
M12	Grlf1	Arhgef17	string
M12	Grlf1	Plxnb1	string
M12	Grlf1	Rgnef	string
M12	Grlf1	Sos2	string
M12	Hdac11	Acss1	string
M12	Hdac11	Sirt3	string
M12	Ing3	Car8	string
M12	Ing3	Micalcl	string
M12	Ing3	Phf17	string
M12	Ing3	Tspan12	string
M12	Msrb2	Cmtm8	string
M12	Msrb2	Macrod1	string
M12	Msrb2	Rnpepl1	string
M12	Phf17	Ing3	string
M12	Pir	Gphn	string
M12	Pir	Mlycd	string
M12	Rassf7	Selenbp1	string
M12	Sirt3	Acss1	string
M12	Sirt3	Aldh6a1	string
M12	Sirt3	Chchd10	string
M12	Sirt3	Foxo6	string
M12	Sirt3	Gabarapl1	string
M12	Sirt3	Hdac11	string
M12	Sirt3	Mlycd	string
M12	Sirt3	Pxmp2	string
M12	Sox18	Cmtm8	string
M12	Sox18	Foxa1	string
M12	Sox18	Lgi3	string
M12	Sox18	Maob	string
M12	Sox18	Mgll	string
M12	Sox18	Ppfibp2	string
M12	Sox18	Sec14l4	string
M12	Sox18	Slc16a9	string
M12	Sox18	Thsd1	string
M12	Sox18	Tmem100	string
M12	Sox18	Tppp	string
M12	Sox18	Tspan12	string
M12	Tceal1	Armcx1	string
M12	Tceal1	Gprasp2	string
M12	Tceal1	Ids	string
M12	Tceal1	Rab6b	string
M12	Tceal1	Tceal3	string
M12	Tceal1	Tppp	string
M12	Zbtb4	Cbx7	string
M12	Zbtb4	Cdh13	string
M12	Zbtb4	Lgi3	string
M12	Zbtb4	Plxdc2	string
M12	Zbtb4	Slc16a9	string
M12	Zbtb4	Tmem100	string
M12	Zbtb4	Tppp	string
M12	Zfp647	Arvcf	string
M12	Zfp68	Sos2	string
M13	Atoh8	Hfe	string
M13	Gls2	Aldh2	string
M13	Gls2	Azgp1	string
M13	Gls2	Cyp2c44	string
M13	Gls2	Cyp2d10	string
M13	Gls2	Ear1	string
M13	Gls2	Ttpa	string
M13	Plagl1	Rasgrf1	string
M13	Plagl1	Snurf	string
M14	Cited2	Tcf21	string
M14	Hey1	Bambi	string
M14	Hey1	Dock9	string
M14	Hey1	Efnb2	string
M14	Hey1	Fam131a	string
M14	Hey1	Nr2f2	string
M14	Hey1	Robo4	string
M14	Hey1	Tcf21	string
M14	Hey1	Tspan2	string
M14	Hopx	Cdh5	string
M14	Hopx	Dmd	string
M14	Hopx	Insr	string
M14	Hopx	Lepr	string
M14	Hopx	Npr3	string
M14	Hopx	Rala	string
M14	Hopx	Robo4	string
M14	Klf5	Myh10	string
M14	Klf5	Tcf21	string
M14	Klf5	Wwp1	string
M14	Mphosph8	Eif4a2	string
M14	Mphosph8	Fbxo9	string
M14	Mphosph8	Ppid	string
M14	Nfe2l1	Rabac1	string
M14	Nr2f2	Efnb2	string
M14	Nr2f2	Hey1	string
M14	Nr2f2	Zbtb10	string
M14	Tcf21	Cited2	string
M14	Tcf21	Fgfr3	string
M14	Tcf21	Gpihbp1	string
M14	Tcf21	Hey1	string
M14	Tcf21	Itga8	string
M14	Tcf21	Klf5	string
M14	Tcf21	Pdlim3	string
M14	Tcf21	Robo4	string
M14	Wwp1	Arhgap21	string
M14	Wwp1	Fgfr3	tred/kegg
M14	Wwp1	Fgfr3	string
M14	Wwp1	Klf5	string
M14	Zbtb10	Nr2f2	string
M14	Zbtb10	Twsg1	string
M15	Fank1	Asb14	string
M15	Fank1	Dnaic1	string
M15	Fank1	Dynlrb2	string
M15	Fank1	Efcab10	string
M15	Fank1	Enkur	string
M15	Fank1	Lrrc48	string
M15	Fank1	Ppil6	string
M15	Fank1	Rsph1	string
M15	Fank1	Spag6	string
M15	Fank1	Stk33	string
M15	Fank1	Tekt1	string
M15	Fank1	Ttc18	string
M15	Nr1i2	Bbox1	string
M15	Nr1i2	Gsta3	string
M16	Atf5	Dnajb2	string
M16	Casz1	Efcab4a	string
M16	Casz1	Gpr116	string
M16	Casz1	Nkd1	string
M16	Casz1	Notch4	string
M16	Casz1	Ramp2	string
M16	Casz1	Tbx2	string
M16	Ctbp2	Gata2	string
M16	Ctbp2	Klf9	string
M16	Ctbp2	Zeb1	tred/kegg
M16	Ctbp2	Zeb1	string
M16	Ctbp2	Zfp354a	string
M16	Erg	Zrsr1	string
M16	Gata2	Bmp6	string
M16	Gata2	Caskin2	string
M16	Gata2	Ctbp2	string
M16	Gata2	Epb4.9	string
M16	Gata2	Notch4	string
M16	Gata2	Smad7	string
M16	Gata2	Tbx2	string
M16	Gata2	Thbd	string
M16	Gata2	Zeb1	string
M16	Klf9	Akap6	string
M16	Klf9	Ctbp2	string
M16	Klf9	Nr1d2	string
M16	Klf9	Ramp2	string
M16	Mecp2	Cdkl5	string
M16	Mecp2	Tsr2	string
M16	Mecp2	Zrsr1	string
M16	Notch4	Caskin2	string
M16	Notch4	Casz1	string
M16	Notch4	Efcab4a	string
M16	Notch4	Esam	string
M16	Notch4	Gata2	string
M16	Notch4	Gpr116	string
M16	Notch4	Kank3	string
M16	Notch4	Nrp1	string
M16	Notch4	Prickle1	string
M16	Notch4	Ramp2	string
M16	Notch4	Slc2a12	string
M16	Notch4	Slc9a3r2	string
M16	Notch4	Tbx2	string
M16	Notch4	Tek	string
M16	Notch4	Tspan7	string
M16	Nr1d1	Cry2	string
M16	Nr1d1	Nr1d2	string
M16	Nr1d1	Pdk4	string
M16	Nr1d1	Ppara	string
M16	Nr1d1	Rora	string
M16	Nr1d1	Tef	string
M16	Nr1d2	Alas1	string
M16	Nr1d2	Cry2	string
M16	Nr1d2	Klf9	string
M16	Nr1d2	Nr1d1	string
M16	Nr1d2	Pdk4	string
M16	Nr1d2	Pik3c2g	string
M16	Nr1d2	Ppara	string
M16	Nr1d2	Rora	string
M16	Nr1d2	Tef	string
M16	Ppara	Alas1	string
M16	Ppara	Cdo1	string
M16	Ppara	Cry2	string
M16	Ppara	Cyp39a1	string
M16	Ppara	Dgat2	string
M16	Ppara	Hsd11b1	tred/kegg
M16	Ppara	Hsd11b1	string
M16	Ppara	Igf1r	string
M16	Ppara	Nr1d1	string
M16	Ppara	Nr1d2	string
M16	Ppara	Pdk4	tred/kegg
M16	Ppara	Pdk4	string
M16	Ppara	Plin4	string
M16	Ppara	Rora	string
M16	Rora	Cry2	string
M16	Rora	Nr1d1	string
M16	Rora	Nr1d2	string
M16	Rora	Ppara	string
M16	Rora	Tef	string
M16	Sec14l2	Gnmt	string
M16	Smad6	Bmp6	string
M16	Smad6	Fgfbp1	string
M16	Smad6	Grem2	string
M16	Smad6	Smad7	string
M16	Smad6	Zeb1	string
M16	Smad7	Bmp6	string
M16	Smad7	Gata2	string
M16	Smad7	Grem2	string
M16	Smad7	Nox4	string
M16	Smad7	Ppm1a	string
M16	Smad7	Smad6	string
M16	Smad7	Zeb1	string
M16	Tbx2	Bmp6	string
M16	Tbx2	Casz1	string
M16	Tbx2	Gata2	string
M16	Tbx2	Gpr116	string
M16	Tbx2	Notch4	string
M16	Tef	Alas1	string
M16	Tef	Cry2	string
M16	Tef	Esam	string
M16	Tef	Nr1d1	string
M16	Tef	Nr1d2	string
M16	Tef	Rora	string
M16	Zeb1	Bmp6	string
M16	Zeb1	Ctbp2	tred/kegg
M16	Zeb1	Ctbp2	string
M16	Zeb1	Gata2	string
M16	Zeb1	Igf1r	string
M16	Zeb1	Mum1l1	string
M16	Zeb1	Smad6	string
M16	Zeb1	Smad7	string
M16	Zfp354a	Ctbp2	string
M17	Ash1l	Map4k3	string
M17	Ash1l	Rdx	string
M17	Ash1l	Usp34	string
M17	Ash1l	Wasl	string
M17	Ash1l	Zc3h11a	string
M17	Ash1l	Zfp445	string
M17	Camta1	Atp2b2	string
M17	Camta1	Cap2	string
M17	Camta1	H6pd	string
M17	Camta1	Plcb1	string
M17	Camta1	Plp1	string
M17	Camta1	Rprml	string
M17	Camta1	Syf2	string
M17	Ets2	Dusp7	string
M17	Fmr1	Grip1	string
M17	Hes2	Tcn2	string
M17	Jmy	Wasl	string
M17	Klf3	Tagln	string
M17	Smurf2	Bmpr2	string
M17	Smurf2	Hdgfrp3	tred/kegg
M17	Smurf2	Kdr	tred/kegg
M17	Smurf2	Kdr	string
M17	Tbx5	Bmpr2	string
M17	Tbx5	Tagln	string
M17	Tbx5	Tead1	string
M17	Tbx5	Zc3h11a	string
M17	Tead1	Tagln	string
M17	Tead1	Tbx5	string
M17	Tead1	Tead4	string
M17	Tead1	Tnnc1	string
M17	Tead4	Npnt	string
M17	Tead4	Tead1	string
M17	Tgfb1i1	Acta2	string
M17	Tgfb1i1	Anxa5	string
M17	Tgfb1i1	Enah	string
M17	Tgfb1i1	Ilk	string
M17	Tgfb1i1	Ptgis	string
M17	Tgfb1i1	Tagln	string
M17	Wasl	Ash1l	string
M17	Wasl	Jmy	string
M17	Wasl	Map4k3	string
M17	Wasl	Rdx	string
M17	Wasl	Trip10	string
M17	Zfp445	Ash1l	string
M17	Zfp445	Slc43a3	string
M17	Zfp445	Usp34	string
M17	Zfp445	Zc3h11a	string
M18	Anks1	Ell	string
M18	Anks1	Mut	string
M18	Apbb1	Atp9a	string
M18	Apbb1	Kif3c	string
M18	Apbb1	Mapt	string
M18	Apbb1	Oaz2	string
M18	Apbb1	Phactr1	string
M18	Apbb1	Prkar1b	string
M18	Apbb1	Slc4a3	string
M18	Ell	Abi3bp	string
M18	Ell	Anks1	string
M18	Ell	Mut	string
M18	Ell	Vtn	string
M18	Esr2	Aqp1	string
M18	Esr2	Igf2	string
M18	Esr2	Npr1	string
M18	Esr2	Thra	string
M18	Hdac7	Col4a3bp	string
M18	Hdac7	Maml3	string
M18	Maml3	Hdac7	string
M18	Patz1	Mylk	string
M18	Ppp2r1a	Mapt	string
M18	Ppp2r1a	ORF61	string
M18	Thra	Atp2a2	string
M18	Thra	Esr2	string
M18	Thra	Mapt	string
M18	Trim32	Mid2	string
M18	Vezf1	C2cd2l	string
M19	Hoxb3	Hoxb5	string
M19	Hoxb5	Ccdc85a	string
M19	Hoxb5	Hoxb3	string
M19	Hoxb5	Tbx3	string
M19	Hoxb5	Wnt2b	string
M19	Jun	Abcg2	string
M19	Jun	App	string
M19	Jun	Bdnf	string
M19	Jun	Car4	string
M19	Jun	Cyp2b10	string
M19	Jun	Hamp	string
M19	Jun	Hp	string
M19	Jun	Mapk12	tred/kegg
M19	Jun	Mapk12	string
M19	Jun	Socs2	string
M19	Jun	Timp3	string
M19	Jun	Tnnt2	string
M19	Jun	Vegfa	tred/kegg
M19	Jun	Vegfa	string
M19	Kank1	Tmtc1	string
M19	Tbx3	Hoxb5	string
M19	Tbx3	Wnt2b	string
M20	Ankib1	Psmd4	string
M20	Ankrd49	Cebpz	string
M20	Ankrd49	Esf1	string
M20	Ankrd49	Gtpbp4	string
M20	Ankrd49	Nol8	string
M20	Cebpz	Ankrd49	string
M20	Cebpz	Eif2b5	string
M20	Cebpz	Eif3c	string
M20	Cebpz	Esf1	string
M20	Cebpz	Exosc10	string
M20	Cebpz	Gmps	string
M20	Cebpz	Gtpbp4	string
M20	Cebpz	Mrpl39	string
M20	Cebpz	Mybbp1a	string
M20	Cebpz	Nhp2l1	string
M20	Cebpz	Nol8	string
M20	Cebpz	Nolc1	string
M20	Cebpz	Prpf38b	string
M20	Cebpz	Psmd1	string
M20	Cebpz	Tbl3	string
M20	Cebpz	Topors	string
M20	Cebpz	Tprkb	string
M20	Ddit3	Gadd45b	string
M20	Ddit3	Ncoa6	string
M20	Ddit3	Xiap	string
M20	Dhx38	Mybbp1a	string
M20	Dhx38	Psmd4	string
M20	Dhx38	Txlna	string
M20	Gatad2b	Eif2c2	string
M20	Gatad2b	Hmbox1	string
M20	Gatad2b	Zbtb7a	string
M20	Hmbox1	Gatad2b	string
M20	Hoxb4	Cd93	string
M20	Hoxb4	Gmps	string
M20	Hoxb4	Runx1	string
M20	Mybbp1a	Cebpz	string
M20	Mybbp1a	Dhx38	string
M20	Mybbp1a	Eif2b5	string
M20	Mybbp1a	Eif3c	string
M20	Mybbp1a	Esf1	string
M20	Mybbp1a	Exosc10	string
M20	Mybbp1a	Gmps	string
M20	Mybbp1a	Gtpbp4	string
M20	Mybbp1a	Nol8	string
M20	Mybbp1a	Nolc1	string
M20	Mybbp1a	Tbl3	string
M20	Mybbp1a	Txlna	string
M20	Mybbp1a	Wbscr16	string
M20	Myst3	D17Wsu92e	string
M20	Myst3	Gmps	string
M20	Myst3	Runx1	string
M20	Nab1	Ncoa6	string
M20	Ncoa6	Cdk11b	string
M20	Ncoa6	Ddit3	string
M20	Ncoa6	Nab1	string
M20	Osr1	Clip1	string
M20	Osr1	Nhp2l1	string
M20	Rai14	Cald1	string
M20	Runx1	Cd93	string
M20	Runx1	Flt1	string
M20	Runx1	Gmps	string
M20	Runx1	Hoxb4	string
M20	Runx1	Itga2b	string
M20	Runx1	Myst3	string
M20	Safb2	Cald1	string
M20	Safb2	Cdk11b	string
M20	Safb2	Topors	string
M20	Safb2	Usp42	string
M20	Ski	Ext1	string
M20	Ski	Tgfbrap1	string
M20	Ski	Zbtb7a	string
M20	Ski	Zfyve9	string
M20	Topors	Acbd3	string
M20	Topors	Cebpz	string
M20	Topors	Esf1	string
M20	Topors	Gmps	string
M20	Topors	Gtpbp4	string
M20	Topors	Nol8	string
M20	Topors	Prpf38b	string
M20	Topors	Safb2	string
M20	Topors	Vps35	string
M20	Topors	Zfx	string
M20	Zbtb38	Gpr133	string
M20	Zbtb7a	Gatad2b	string
M20	Zbtb7a	Ski	string
M20	Zfx	Acbd3	string
M20	Zfx	Topors	string
M20	Zfx	Xiap	string
